# Supplementary material for: Deletion of hepatic growth hormone receptor (GHR) alters the mouse gut microbiota by affecting bile acid metabolism
Source: Gut Microbes. 2023 Jun 12;15(1):2221098. doi: 10.1080/19490976.2023.2221098 (PMC10262758; doi:10.1080/19490976.2023.2221098)
Supplement: Supplemental Material [file KGMI_A_2221098_SM7730.zip]

Archive with 7 entries (6 files):
- Supplemental material_KMAB_2221098/
- Supplemental material_KMAB_2221098/Supplementary Figure S1.docx
- Supplemental material_KMAB_2221098/Supplementary Figure S2.docx
- Supplemental material_KMAB_2221098/Supplementary Figure S3.docx
- Supplemental material_KMAB_2221098/Supplementary Figure S4.docx
- Supplemental material_KMAB_2221098/Supplementary Figure S5.docx
- Supplemental material_KMAB_2221098/Supplementary Tables.xlsx
