# Supplementary material for: Deletion of hepatic growth hormone receptor (GHR) alters the mouse gut microbiota by affecting bile acid metabolism
Source: Gut Microbes. 2023 Jun 12;15(1):2221098. doi: 10.1080/19490976.2023.2221098 (PMC10262758; doi:10.1080/19490976.2023.2221098)
Supplement: Supplemental Material [file KGMI_A_2221098_SM7730.zip › Supplemental material_KMAB_2221098/Supplementary Tables.xlsx]

## Sheet: Description
Description of the Supplementary Tables
Table S1: PERMANOVA analysis based on Bray-Curtis distance for cecal bacterial communities of different genotypes.
Table S2: Targeted Quantitative Metabolomics in the liver.
Table S3: Targeted Quantitative Metabolomics in the adipose tissue.
Table S4: Bile acid profile in the cecal contant
Table S5: SCFAs in the cecal content
Table S6: Primers used for mouse genotyping and real-time qPCR.

## Sheet: Table S1
Table S1: PERMANOVA analysis based on Bray-Curtis distance for cecal bacterial communities of different genotypes.
	LL vs. AKO	LL vs. LKO	AKO vs. LKO
F value	0.876	7.551	3.366
P value	0.435	0.004	0.029

## Sheet: Table S2
Table S2: Targeted Quantitative Metabolomics in the liver (unit: μmol/g tissue)
Name	Class	HMDB	KeggID	Pathway	AKO						LKO						LL
2,3_Diaminopropionic acid	Amino acids	HMDB0002006	C03401	Biosynthesis of secondary metabolites - other antibiotics; Biosynthesis of secondary metabolites - unclassified	0.0078371	0.00706168	0.00577256	0.00338229	0.0108985	0.00488599	0.000739869	0.00123671	0.000547818	0.00180471	0.00198995	0.00233602	0.0027757	0.00213181	0.0014726	0.00850417	0.0104014	0.0164914
L_Lysine	Amino acids	HMDB0000182	C00047	Lysine Degradation	4.3145	4.64907	4.14839	4.16237	5.56185	6.16225	3.29384	3.04362	3.20837	5.00308	3.77784	3.745	4.03501	4.78615	4.49564	6.86248	4.06732	5.14195
L_Histidine	Amino acids	HMDB0000177	C00135	Histidine metabolism; beta-Alanine metabolism; Aminoacyl-tRNA biosynthesis; Biosynthesis of plant secondary metabolites; Biosynthesis of alkaloids derived from histidine and purine; Metabolic pathways; Biosynthesis of secondary metabolites; Biosynthesis of amino acids; ABC transporters; Protein digestion and absorption; Central carbon metabolism in cancer	1.03333	1.31966	1.04533	1.13081	0.918854	1.12422	0.913548	0.924353	0.911395	0.865889	1.04774	0.856493	1.7657	1.3457	0.955338	1.27316	1.0137	1.24698
Ornithine	Amino acids	HMDB0000214	C00077	Arginine and Proline Metabolism	1.21608	1.02992	1.05904	0.833193	1.2443	0.81459	0.770208	0.652454	0.615799	0.886897	0.856365	0.786096	0.893367	1.0944	1.09117	1.23584	0.809412	1.09605
L_Glutamine	Amino acids	HMDB0000641	C00064	Glutamate Metabolism;Urea Cycle;Pyrimidine Metabolism;Purine Metabolism	0.743886	1.0583	2.31215	1.10453	0.859847	0.362129	2.38117	5.9027	2.04178	3.88692	2.21711	3.31916	2.64108	0.715248	3.35679	0.94757	1.1203	0.822787
L_Glutamic acid	Amino acids	HMDB0000148	C00025	Alanine Metabolism;Histidine Metabolism;Cysteine Metabolism	2.95164	3.51075	2.72538	2.62107	3.18468	2.7786	1.99007	1.05306	1.59141	2.28301	1.72637	2.06535	3.3394	2.81137	2.44796	3.56683	3.53808	4.49075
Carnosine	Amino acids	HMDB0000033	C00386	Beta-Alanine Metabolism;Histidine Metabolism	0.00570218	0.00082699	0.00266879	0.0014103	0.000749876	0.00406409	0.00249184	0.00501387	0.00110136	0.00189591	0.00330165	0.00202243	0.00245658	0.00187128	0.00278704	0.00274148	0.00116955	0.00176429
L_Cystine	Amino acids	HMDB0000192	C00491	NA	0.658739	0.89447	1.02287	0.505105	1.04389	1.03064	0.488913	0.543625	0.66903	1.03817	0.641004	0.927044	0.692661	0.569087	0.544636	0.942014	1.15884	1.2991
Homocysteine	Amino acids	HMDB0000742	C00155	Methionine Metabolism;Glycine and Serine Metabolism;Betaine Metabolism	0.17731	0.179307	0.106964	0.130735	0.176743	0.147466	0.141925	0.12783	0.123972	0.126008	0.137608	0.134051	0.161059	0.121875	0.0967328	0.156033	0.0912209	0.100769
Sarcosine	Amino acids	HMDB0000271	C00213	Glycine and Serine Metabolism	0.0312507	0.0572544	0.103446	0.0679139	0.0567519	0.0693082	0.0894401	0.041849	0.0488039	0.0764119	0.0727995	0.0786978	0.0914571	0.0793181	0.0707568	0.0771584	0.0720379	0.0821744
Beta_Alanine	Amino acids	HMDB0000056	C00099	Beta-Alanine Metabolism	15.0539	0.380284	0.48506	0.346418	0.487281	0.278061	0.405067	0.320826	0.253447	0.253337	0.357999	0.302341	0.446694	0.430485	0.488776	0.460947	0.340459	0.341401
Dimethylglycine	Amino acids	HMDB0000092	C01026	Glycine, serine and threonine metabolism; Metabolic pathways	0.0159506	0.0232684	0.0363556	0.0233323	0.0255702	0.0299763	0.0293252	0.0204196	0.0174157	0.0266497	0.0320872	0.0196796	0.0173575	0.0287952	0.0241742	0.021739	0.0151285	0.0171986
Gamma_Aminobutyric acid	Amino acids	HMDB0000112	C00334	Alanine, aspartate and glutamate metabolism; Arginine and proline metabolism; beta-Alanine metabolism; Butanoate metabolism; Nicotinate and nicotinamide metabolism; Metabolic pathways; Microbial metabolism in diverse environments; Quorum sensing; cAMP signaling pathway; Neuroactive ligand-receptor interaction; Synaptic vesicle cycle; Retrograde endocannabinoid signaling; GABAergic synapse; Taste …	0.502533	0.546664	0.320773	0.485383	0.524324	0.403737	0.415939	0.238754	0.416291	0.44459	0.353161	0.484137	0.438757	0.373652	0.365233	0.550353	0.33192	0.375712
L_Serine	Amino acids	HMDB0000187	C00065	Glycine, serine and threonine metabolism; Monobactam biosynthesis; Cysteine and methionine metabolism; Cyanoamino acid metabolism; Sphingolipid metabolism; Glyoxylate and dicarboxylate metabolism; Methane metabolism; Sulfur metabolism; Aminoacyl-tRNA biosynthesis; Biosynthesis of secondary metabolites - other antibiotics; Biosynthesis of secondary metabolites - unclassified; Biosynthesis of plant…	2.66714	2.88842	2.30968	2.67773	2.7389	2.61632	2.15895	1.75068	1.96736	2.25079	2.4876	2.25385	2.86398	2.41937	2.48811	2.99482	2.3305	2.84051
L_threonine	Amino acids	HMDB0000167	C00188	Glycine, serine and threonine metabolism; Monobactam biosynthesis; Valine, leucine and isoleucine biosynthesis; Porphyrin and chlorophyll metabolism; Aminoacyl-tRNA biosynthesis; Biosynthesis of plant secondary metabolites; Metabolic pathways; Biosynthesis of secondary metabolites; Microbial metabolism in diverse environments; Biosynthesis of antibiotics; Biosynthesis of amino acids; ABC transpor…	1.19698	1.04277	1.06615	0.930034	1.20926	0.933484	0.811382	0.593978	0.655446	0.792361	0.78259	0.751101	1.01709	1.02132	0.922725	1.10994	0.903436	1.16615
Creatine	Amino acids	HMDB0000064	C00300	Glycine, serine and threonine metabolism; Arginine and proline metabolism; Metabolic pathways	0.170043	0.161818	0.150514	0.159327	0.189938	0.164953	0.129326	0.150713	0.146614	0.15137	0.101267	0.139843	0.12693	0.121689	0.13482	0.117889	0.12604	0.109411
Glycylproline	Amino acids	HMDB0000721	NA	NA	0.0282287	0.0362161	0.047479	0.0378181	0.0413546	0.0355657	0.0317304	0.0294049	0.0274093	0.0343989	0.0304513	0.0197154	0.0513627	0.0376519	0.0349251	0.0477925	0.0319335	0.0395631
L_Homocitrulline	Amino acids	HMDB0000679	C02427	NA	0.00190046	0.00153434	0.00262662	0.00414072	0.00506582	0.0028689	0.00151209	0.00112911	0.00178971	0.00130256	0.00172478	0.00149523	0.00313753	0.0012579	0.00409015	0.00235607	0.00168642	0.00155903
Methylcysteine	Amino acids	HMDB0002108	NA	NA	0.00183629	0.00167977	0.00321638	0.00204574	0.00232877	0.00302344	0.00160902	0.0017399	0.00191408	0.0016747	0.0015621	0.00270904	0.00285247	0.00187631	0.00302259	0.00212586	0.00210521	0.003226
2_Phenylglycine	Amino acids	HMDB0002210	NA	NA	0.0006046	0.00061486	0.000562021	0.000531767	0.000633523	0.000622469	0.000865967	0.000765567	0.00115041	0.000560909	0.00120207	0.000624771	0.000664556	0.000554653	0.000622335	0.000594298	0.000439559	0.000468591
L_Tyrosine	Amino acids	HMDB0000158	C00082	Ubiquinone and other terpenoid-quinone biosynthesis; Puromycin biosynthesis; Monobactam biosynthesis; Tyrosine metabolism; Phenylalanine metabolism; Phenylalanine, tyrosine and tryptophan biosynthesis; Novobiocin biosynthesis; Cyanoamino acid metabolism; Methane metabolism; Thiamine metabolism; Phenylpropanoid biosynthesis; Isoquinoline alkaloid biosynthesis; Betalain biosynthesis; Glucosinolate …	1.14713	1.37571	1.31204	1.34366	1.40226	1.11874	0.995774	1.03184	0.984922	1.0288	1.05453	0.982144	1.37708	1.24009	1.07969	1.3607	1.31956	1.41559
5_Hydroxy_L_tryptophan	Amino acids	HMDB0000472	C00643	Tryptophan metabolism; Biosynthesis of alkaloids derived from shikimate pathway; Metabolic pathways; Serotonergic synapse	0.000898451	3.88e-05	0.00107343	6.8e-05	0.000993541	0.000561849	0.000630659	1.46e-07	0.000436683	1e-05	0.000392357	0.000458464	0.00108164	0.000698243	0.000555727	0.00163138	0.00081574	4.76e-06
L_Asparagine	Amino acids	HMDB0000168	C00152	Alanine, aspartate and glutamate metabolism; Cyanoamino acid metabolism; Aminoacyl-tRNA biosynthesis; Biosynthesis of plant secondary metabolites; Metabolic pathways; Biosynthesis of secondary metabolites; Biosynthesis of amino acids; Protein digestion and absorption; Mineral absorption; Central carbon metabolism in cancer	1.89597	2.52734	4.44274	3.55342	1.59572	1.76451	2.61489	3.15387	1.81141	2.53061	2.36978	1.79538	3.87723	3.2594	3.20158	3.52362	4.24187	2.87704
Aminoadipic acid	Amino acids	HMDB0000510	C00956	Lysine Degradation	0.0166343	0.136286	0.0708659	0.0600891	0.0259803	0.0315464	0.167809	0.0190845	0.0587393	0.207485	0.0882522	0.122009	0.0371604	0.0295466	0.0927029	0.0639939	0.0426332	0.0724133
N_Acetyl_L_aspartic acid	Amino acids	HMDB0000812	C01042	Alanine, aspartate and glutamate metabolism; Metabolic pathways	0.0128658	0.0125082	0.00880882	0.00681655	0.0128265	0.0130002	0.00167763	0.000983178	0.00192712	0.00199162	0.00272044	0.00198244	0.0100711	0.00947535	0.00410317	0.0138115	0.0165416	0.00669812
N_Acetyl_L_tyrosine	Amino acids	HMDB0000866	C01657	NA	0.00499862	0.0037142	0.00410257	0.00512211	0.00846353	0.0040094	0.00521791	0.00389573	0.00216306	0.00387769	0.0025007	0.00182246	0.00522394	0.00432924	0.00752766	0.00375503	0.0040037	0.00231007
N_Phenylacetylphenylalanine	Amino acids	HMDB0002372	NA	NA	0.00584047	0.0080201	0.00276206	0.00575737	0.0082063	0.00708506	0.00501696	0.0062603	0.00544339	0.00858077	0.00594984	0.00742771	0.00577221	0.00461199	0.00567049	0.0041736	0.00451675	0.00615453
Glycine	Amino acids	HMDB0000123	C00037	Primary bile acid biosynthesis; Purine metabolism; Glycine, serine and threonine metabolism; Lysine degradation; Phosphonate and phosphinate metabolism; Cyanoamino acid metabolism; Glutathione metabolism; Glyoxylate and dicarboxylate metabolism; Methane metabolism; Thiamine metabolism; Porphyrin and chlorophyll metabolism; Aminoacyl-tRNA biosynthesis; Biosynthesis of plant secondary metabolites; …	5.25142	4.55112	4.18616	5.57287	5.97371	6.26472	4.19001	3.28516	3.80339	3.14607	4.90649	3.63854	7.02268	4.83355	3.86555	4.94338	4.24476	5.72725
Guanidoacetic acid	Amino acids	HMDB0000128	C00581	Glycine, serine and threonine metabolism; Arginine and proline metabolism; Metabolic pathways	0.0106421	0.0101804	0.0115683	0.0132008	0.0135227	0.0120048	0.00808082	0.00680112	0.00602942	0.00647889	0.00672913	0.00824598	0.0102598	0.00823069	0.0121906	0.0147832	0.0186511	0.0167313
Citrulline	Amino acids	HMDB0000904	C00327	Arginine biosynthesis; Metabolic pathways; Biosynthesis of secondary metabolites; Biosynthesis of antibiotics; Biosynthesis of amino acids	0.0213221	0.0374666	0.021438	0.0388067	0.0629788	0.0324659	0.0439797	0.0191043	0.0402804	0.0480043	0.0543311	0.0254209	0.0267322	0.0401562	0.0446752	0.0255796	0.0351299	0.0404834
L_Alpha_aminobutyric acid	Amino acids	HMDB0000452	C02356	Cysteine and methionine metabolism; Metabolic pathways	0.0183553	0.0261661	0.0178668	0.0207296	0.0301347	0.0241202	0.0178466	0.00665435	0.0126811	0.0136511	0.0159609	0.0155902	0.0187103	0.0243945	0.0223068	0.0195262	0.0222194	0.0245113
L_Proline	Amino acids	HMDB0000162	C00148	Arginine and proline metabolism; Carbapenem biosynthesis; Prodigiosin biosynthesis; Novobiocin biosynthesis; Staurosporine biosynthesis; Aminoacyl-tRNA biosynthesis; Metabolic pathways; Biosynthesis of secondary metabolites; Biosynthesis of antibiotics; Biosynthesis of amino acids; ABC transporters; Protein digestion and absorption; Mineral absorption; Central carbon metabolism in cancer	2.05862	2.06604	1.78294	1.71135	2.33987	1.83931	1.47036	1.09911	1.21126	1.31673	1.45534	1.35311	2.01833	1.75588	1.68582	2.09841	1.66154	2.19283
Acetylglycine	Amino acids	HMDB0000532	NA	NA	0.0780404	0.0683487	0.0651218	0.0534489	0.107194	0.0637304	0.053113	0.0320556	0.031233	0.0389721	0.0357532	0.0282965	0.0626238	0.0751159	0.0551241	0.0651716	0.055226	0.0410873
L_Pipecolic acid	Amino acids	HMDB0000716	C00408	Lysine degradation; Tropane, piperidine and pyridine alkaloid biosynthesis; Biosynthesis of plant secondary metabolites; Biosynthesis of alkaloids derived from ornithine, lysine and nicotinic acid; Metabolic pathways; Biosynthesis of secondary metabolites	0.011127	0.0102557	0.014195	0.00878044	0.00264673	0.0193168	0.0118355	0.0111458	0.00790145	0.0106803	0.0100974	0.00661764	0.0122051	0.0132091	0.0123592	0.0178224	0.0142602	0.0109419
N_Acetylserine	Amino acids	HMDB0002931	NA	NA	0.0378316	0.0412079	0.0417956	0.041292	0.057793	0.0429359	0.0341727	0.0277834	0.0271616	0.0355671	0.0344567	0.0336663	0.0463571	0.037777	0.0391695	0.0440648	0.0347133	0.05023
N_Acetylglutamine	Amino acids	HMDB0006029	NA	NA	0.0227034	0.0292418	0.0408334	0.0233176	0.0243446	0.0253621	0.0390111	0.0457977	0.025912	0.061506	0.0399115	0.0358862	0.0530363	0.0393475	0.0316436	0.0475301	0.0490917	0.0460648
L_Valine	Amino acids	HMDB0000883	C00183	Valine, leucine and isoleucine degradation; Valine, leucine and isoleucine biosynthesis; Penicillin and cephalosporin biosynthesis; Cyanoamino acid metabolism; Pantothenate and CoA biosynthesis; Glucosinolate biosynthesis; Aminoacyl-tRNA biosynthesis; Biosynthesis of plant secondary metabolites; Biosynthesis of alkaloids derived from shikimate pathway; Metabolic pathways; Biosynthesis of secondar…	2.19016	2.77349	3.12279	2.89437	2.78794	2.69626	2.45921	1.94714	2.43422	2.14271	2.25346	2.56074	3.61187	3.01803	3.10185	3.74652	3.02374	3.78965
Pyroglutamic acid	Amino acids	HMDB0000267	C01879	Glutathione metabolism; Metabolic pathways	3.50252	4.22571	2.95036	2.99991	3.4352	3.66602	2.26951	1.19838	1.87587	2.54032	1.94699	2.58243	3.65217	3.59591	2.73938	4.059	3.72859	4.95312
5_Aminolevulinic acid	Amino acids	HMDB0001149	C00430	Glycine, serine and threonine metabolism; Porphyrin and chlorophyll metabolism; Biosynthesis of plant secondary metabolites; Metabolic pathways; Biosynthesis of secondary metabolites; Microbial metabolism in diverse environments; ABC transporters	0.0107264	0.0131374	0.0281988	0.0118564	0.0183553	0.038044	0.0186669	0.00836906	0.0106317	0.0158069	0.00802293	0.0101949	0.0127546	0.0148853	0.0111096	0.00732698	0.0402594	0.015733
L_Methionine	Amino acids	HMDB0000696	C00073	Methionine Metabolism	2.5121	2.39141	2.17934	2.06156	3.09971	2.4283	1.80945	1.53484	1.66089	1.9243	1.83923	1.67016	2.63843	2.18658	2.1525	2.55525	2.27999	2.54763
L_Isoleucine and L_Leucine	Amino acids	NA	NA	NA	4.21224	3.82515	3.11816	3.48414	4.49646	3.69017	3.17035	2.49601	2.98317	3.35435	3.20092	2.93006	3.43973	3.303	3.2506	4.17758	3.81774	3.64658
L_Tryptophan	Amino acids	HMDB0000929	C00078	Glycine, serine and threonine metabolism; Tryptophan metabolism; Phenylalanine, tyrosine and tryptophan biosynthesis; Staurosporine biosynthesis; Indole alkaloid biosynthesis; Glucosinolate biosynthesis; Aminoacyl-tRNA biosynthesis; Biosynthesis of plant secondary metabolites; Biosynthesis of phenylpropanoids; Biosynthesis of alkaloids derived from shikimate pathway; Biosynthesis of plant hormone…	0.258185	0.284439	0.281799	0.282571	0.350949	0.279934	0.242857	0.224845	0.223012	0.244073	0.223502	0.230106	0.329276	0.277765	0.310945	0.322759	0.308014	0.345794
Selenomethionine	Amino acids	HMDB0003966	C05335	Selenocompound metabolism; Metabolic pathways	0.171589	0.335133	0.291538	0.199417	0.364496	0.303431	0.302491	0.218396	0.420741	0.271417	0.321741	0.119046	0.16371	0.213503	0.172843	0.410396	0.193824	0.168847
Ortho_Hydroxyphenylacetic acid	Benzenoids	HMDB0000669	C05852	Phenylalanine metabolism; Styrene degradation; Metabolic pathways; Microbial metabolism in diverse environments	0.0017923	0.00121795	0.000328879	0.00116969	0.00325788	0.00246606	0.000618627	0.000350632	0.000982867	0.000480725	0.00125123	0.000664628	0.000647749	0.00124107	0.000466421	0.00132518	0.000677705	0.00157398
Hippuric acid	Benzenoids	HMDB0000714	C01586	Phenylalanine metabolism; Metabolic pathways	0.00112741	0.00113958	0.00182459	0.0018783	0.00563589	0.0015069	0.0029934	0.00169991	0.00193465	0.00174193	0.0025507	0.00181417	0.00184777	0.00129449	0.00240329	0.0020641	0.00181008	0.00100447
Benzoic acid	Benzenoids	HMDB0001870	C00539	NA	0.00779581	0.00798519	0.00744342	0.00453031	0.0070192	0.00724195	0.00736607	0.00573015	0.00586382	0.00637424	0.00717188	0.00753822	0.00431759	0.00492387	0.00656207	0.00539924	0.00471572	0.00428359
Phenylacetic acid	Benzenoids	HMDB0000209	C07086	Phenylalanine metabolism; Styrene degradation; Metabolic pathways; Microbial metabolism in diverse environments	0.00314661	0.00204519	0.0014306	0.00307987	0.00302098	0.00246452	0.00368406	0.00485199	0.0114569	0.00814999	0.00878829	0.00282768	0.00171201	0.00166512	0.00149592	0.00169912	0.0019324	0.00307002
4_Hydroxyphenylpyruvic acid	Benzenoids	HMDB0000707	C01179	Ubiquinone and other terpenoid-quinone biosynthesis; Monobactam biosynthesis; Tyrosine metabolism; Phenylalanine, tyrosine and tryptophan biosynthesis; Novobiocin biosynthesis; Isoquinoline alkaloid biosynthesis; Biosynthesis of vancomycin group antibiotics; Biosynthesis of plant secondary metabolites; Biosynthesis of alkaloids derived from shikimate pathway; Metabolic pathways; Biosynthesis of s…	0.0154518	0.0220418	0.0364672	0.0182773	0.0373654	0.0195099	0.00909408	0.00790762	0.0163393	0.0145023	0.0199826	0.018283	0.0285811	0.0258599	0.0163118	0.0190941	0.0273006	0.0494911
Phenylpyruvic acid	Benzenoids	HMDB0000205	C00166	Phenylalanine metabolism; Phenylalanine, tyrosine and tryptophan biosynthesis; Tropane, piperidine and pyridine alkaloid biosynthesis; Biosynthesis of plant secondary metabolites; Metabolic pathways; Biosynthesis of secondary metabolites; Biosynthesis of antibiotics; 2-Oxocarboxylic acid metabolism; Biosynthesis of amino acids	0.0219995	0.0191474	0.021706	0.0162385	0.0366187	0.0434563	0.00748373	0.00486419	0.0120706	0.00968855	0.0217501	0.0118335	0.0189958	0.0271375	0.0153524	0.0400797	0.0263637	0.0512761
4_Aminohippuric acid	Benzenoids	HMDB0001867	D06890	NA	0.0006448	0.00104894	0.00101033	0.000604934	0.000544845	0.00154854	0.000572093	0.0012258	0.00083228	0.000547652	0.000868272	0.000636423	0.000548682	0.00146997	0.000579997	0.00135372	0.00118211	0.00170018
p_Hydroxymandelic acid	Benzenoids	HMDB0000822	C11527	NA	0.000361368	0.000384397	0.000396918	0.000367412	0.00056691	0.000408529	0.000458807	0.00023608	0.000341821	0.000349357	0.000348288	0.000345588	0.000473637	0.000351216	0.000323171	0.000280719	0.000376723	0.000374084
Homovanillic acid	Benzenoids	HMDB0000118	C05582	Tyrosine Metabolism	0.00467152	0.00284547	0.00667383	0.00536414	0.00821823	0.00386954	0.00167218	0.000889667	0.000528113	5.5912e-05	0.00143497	0.000419281	0.00534557	0.00704402	0.00481488	0.00655142	0.00481633	0.00449178
p_Hydroxyphenylacetic acid	Benzenoids	HMDB0000020	C00642	Tyrosine metabolism; Phenylalanine metabolism; Metabolic pathways; Microbial metabolism in diverse environments; Degradation of aromatic compounds	0.00205497	0.00234135	0.00144826	0.001322	0.00331415	0.00135554	0.00119527	0.00015885	0.000198646	0.00204898	0.000799554	0.000356118	0.000886581	0.00117333	0.00250018	0.00298982	0.00199567	0.00219701
Mandelic acid	Benzenoids	HMDB0000703	C01984	Aminobenzoate degradation; Microbial metabolism in diverse environments	0.000905944	0.00035041	1.8299e-05	0.000666931	0.00159563	0.00134737	0.000588358	0.000319778	0.000762645	0.000526191	0.0011612	0.000403926	0.000244456	0.00064697	0.000207131	0.000959008	0.000254235	0.00114563
Phthalic acid	Benzenoids	HMDB0002107	C01606	Polycyclic aromatic hydrocarbon degradation; Metabolic pathways; Microbial metabolism in diverse environments; Degradation of aromatic compounds; ABC transporters	0.00055898	0.000781072	0.000514894	0.000543724	0.00065087	0.000543197	0.000411756	0.000468766	0.000508771	0.00049147	0.000498411	0.000537113	0.000431752	0.000514831	0.000595162	0.00067136	0.000495185	0.000604384
Tauro_w_muricholic acid	Bile acids	NA	NA	NA	0.0463626	0.0123185	0.0345849	0.0451499	0.00167376	0.00344831	0.159811	0.0717891	0.204943	0.138171	0.0602716	0.0486696	0.0218109	0.0302097	0.0462507	0.0636399	0.0665025	0.0586594
Tauro_a_muricholic acid and Tauro_b_muricholic acid	Bile acids	NA	NA	NA	0.00953669	0.0068106	0.0103454	0.0114791	0.00498912	0.00218266	0.0304392	0.0185449	0.0487592	0.0362171	0.0212189	0.0287077	0.00538023	0.00972406	0.00848185	0.0147484	0.0103254	0.00902216
Tauroursodeoxycholic acid	Bile acids	HMDB0000874	NA	NA	0.000906904	0.000587069	0.00164667	0.000742099	0.000375524	0.000174169	0.00778809	0.00554833	0.00707818	0.00364435	0.00348588	0.0102362	0.00176901	0.00174177	0.00190293	0.00395593	0.0021683	0.00210531
Taurohyodeoxycholic acid	Bile acids	NA	NA	NA	0.000642567	0.00027506	0.0012508	0.00205275	0.000379439	0.000318521	0.00927017	0.00782356	0.0089018	0.0044988	0.00352661	0.00716349	0.000723369	0.00192532	0.00201478	0.00423625	0.00228165	0.00189283
Taurocholic acid	Bile acids	HMDB0000036	C05122	Bile Acid Biosynthesis	0.060682	0.0341146	0.035352	0.0443532	0.0412909	0.0120179	0.152925	0.128256	0.236412	0.108883	0.0839255	0.197144	0.0240571	0.0534264	0.0487146	0.0883201	0.0664503	0.0417406
Taurochenodeoxycholic acid	Bile acids	HMDB0000951	C05465	Bile Acid Biosynthesis	0.00285933	0.00229622	0.00339408	0.00210477	0.00290768	0.00129819	0.0345553	0.0147976	0.0142298	0.00518715	0.0134513	0.0266364	0.00376166	0.00397889	0.00579856	0.0122113	0.00591932	0.00390486
w_muricholic acid	Bile acids	HMDB0000364	C17727	Secondary bile acid biosynthesis	0.0275811	0.0222638	0.0154898	0.0241393	0.0139362	0.00495923	0.00679873	0.00602477	0.00745708	0.00538085	0.0050804	0.00755993	0.00702337	0.0135537	0.0150476	0.0105838	0.0124368	0.0070468
a_muricholic acid and b_muricholic acid	Bile acids	NA	NA	NA	0.0659717	0.0389383	0.0349803	0.0293857	0.0337213	0.00625203	0.0211852	0.0144879	0.0175257	0.0106144	0.010179	0.0250017	0.0170089	0.0297555	0.0414167	0.0369593	0.0256631	0.0204682
Glycoursodeoxycholic acid	Bile acids	HMDB0000708	NA	NA	1.13e-06	0.000161339	8.7145e-05	1.5e-05	0.000123388	0.000252555	0.000157302	0.000278731	0.000199886	6.08e-05	0.000115043	0.000144592	3.35e-05	7.76e-05	6.13e-05	0.000159674	0.000129973	0.000108144
Taurolithocholic acid	Bile acids	HMDB0000722	C02592	Bile Acid Biosynthesis	1.72e-06	6.2e-05	0.00247444	0.00298987	0.00100573	0.000503188	0.00363454	0.00323932	0.00281777	0.00011471	0.00172789	0.00249257	0.000688561	0.00230246	0.000482196	0.000986433	0.000961295	0.00204155
muro_cholic acid	Bile acids	NA	NA	NA	0.00169725	0.00079324	0.000962831	0.00171497	0.000404877	0.000270436	0.00135737	0.00149886	0.000948236	0.000522791	0.000728981	0.000852778	0.000678831	0.00127568	0.00207121	0.00153951	0.00127231	0.000701805
bHyodeoxycholic acid	Bile acids	NA	NA	NA	0.000113945	4.1949e-05	3.9e-05	0.000233876	3.48e-05	9.55e-05	0.000318907	0.00102799	0.000864304	0.000332527	0.00034919	0.000610083	0.000118051	0.000165353	9.23e-05	0.000133584	0.000123412	1.2e-05
Ursodeoxycholic acid	Bile acids	HMDB0000946	C07880	Secondary bile acid biosynthesis	0.00304838	0.00250723	0.00262318	0.00162534	0.00112754	0.000796952	0.00249583	0.00221004	0.00139872	0.000610875	0.00116562	0.00282432	0.00297861	0.00364582	0.00444314	0.00327731	0.00313255	0.00145422
Hyodeoxycholic acid	Bile acids	HMDB0000733	NA	NA	0.00363798	0.00160277	0.00210799	0.0045206	0.00146304	0.00107368	0.00201442	0.00200388	0.00161226	0.000776044	0.000878685	0.00111718	0.00160483	0.0030947	0.00367498	0.00241221	0.00288056	0.00138256
Cholic acid	Bile acids	HMDB0000619	C00695	Primary bile acid biosynthesis; Secondary bile acid biosynthesis; Metabolic pathways; Bile secretion	0.00371817	0.00240755	0.00255767	0.00316051	0.00232212	0.000855509	0.00266104	0.00172456	0.00303365	0.00110475	0.00134006	0.00361628	0.00148833	0.00339987	0.00438692	0.00374981	0.00360532	0.0023624
Glycocholic acid	Bile acids	HMDB0000138	C01921	Bile Acid Biosynthesis	0.00137099	0.00262737	0.000824486	0.00112594	0.00276997	0.00115108	0.00173922	0.000901744	0.000189102	0.00134045	0.00196027	0.0017989	0.00109189	0.00162519	0.0035131	0.0015914	0.00180667	0.000361953
Chenodeoxycholic acid	Bile acids	HMDB0000518	C02528	Primary bile acid biosynthesis; Secondary bile acid biosynthesis; Metabolic pathways; Bile secretion	0.013772	0.014289	0.0137162	0.0194597	0.0173463	0.0207444	0.0242995	0.0213482	0.0322029	0.0285908	0.0199111	0.0172435	0.0163522	0.0131953	0.000555051	0.0286485	0.0189341	0.0143172
Glycochenodeoxycholic acid	Bile acids	HMDB0000637	C05466	Bile Acid Biosynthesis	0.00031752	9.58e-05	7.98e-05	0.000111725	0.000215021	0.000210099	0.000577966	0.000168699	0.000293744	7.55e-05	0.000483836	0.000311742	6.97e-05	8.35e-05	0.000259288	6.06e-05	3.6438e-05	0.000240534
Lithocholic acid	Bile acids	HMDB0000761	C03990	Secondary bile acid biosynthesis; Bile secretion	0.000168702	0.00021933	9.5e-05	0.000254486	0.000538759	0.000206214	0.000400752	0.000250406	0.000296732	0.000100663	1.15e-05	0.000147693	8.57e-05	9.66e-05	0.000145284	0.000198883	0.000112593	3.96e-05
Glucaric acid	Carbohydrates	HMDB0000663	C00818	NA	0.000676471	0.000998147	0.00064331	0.000569387	0.000635801	0.000744833	0.000617701	0.000517096	0.000298267	0.000468672	0.000550678	0.000622165	0.000734786	0.000526039	0.000542281	0.000568796	0.000517173	0.000431685
D_Gluconolactone	Carbohydrates	HMDB0000150	C00198	Pentose phosphate pathway; Metabolic pathways; Biosynthesis of secondary metabolites; Microbial metabolism in diverse environments; Biosynthesis of antibiotics; Carbon metabolism	0.325314	0.319399	0.466849	0.339333	0.300307	0.314229	0.383554	0.3227	0.277761	0.249336	0.402935	0.28635	0.434816	0.257172	0.290875	0.336771	0.271452	0.227493
Glyceric acid	Carbohydrates	HMDB0000139	C00258	Pentose phosphate pathway; Glycine, serine and threonine metabolism; Glycerolipid metabolism; Glyoxylate and dicarboxylate metabolism; Methane metabolism; Metabolic pathways; Biosynthesis of secondary metabolites; Microbial metabolism in diverse environments; Biosynthesis of antibiotics; Carbon metabolism	0.0358828	0.0483095	0.0707736	0.0392682	0.119124	0.0342109	0.0545427	0.0455895	0.0421036	0.0483836	0.077917	0.0245062	0.0368504	0.0445715	0.0382505	0.0323787	0.0302841	0.0236599
Erythronic acid	Carbohydrates	HMDB0000613	NA	NA	0.00360388	0.00476027	0.01341	0.00439951	0.00792478	0.00708272	0.00645541	0.00684368	0.00944786	0.00443361	0.00779772	0.00536032	0.00742751	0.00827766	0.00597354	0.00492906	0.00506659	0.00694135
Ribonolactone	Carbohydrates	HMDB0001900	C02674	NA	1.0332	0.981889	0.44339	1.07513	1.28001	1.41812	1.54099	1.09994	1.04083	1.71204	0.57514	1.3821	1.08527	0.759802	0.803581	1.17594	0.552525	0.71823
Ribonic acid	Carbohydrates	HMDB0000867	C01685	NA	0.378739	0.281824	0.151549	0.271206	0.466432	0.000663061	0.000580618	0.352409	0.303917	0.000538184	0.274747	0.377387	0.310745	0.203573	0.269636	0.000572802	0.166124	0.2654
N_Acetylneuraminic acid	Carbohydrates	HMDB0000230	C19910	NA	0.0165513	0.0302747	0.0268682	0.0191966	0.033083	0.0193446	0.0189434	0.0130913	0.0176527	0.0139432	0.0217182	0.0130272	0.0228779	0.0204455	0.0224681	0.0207032	0.0198137	0.0201619
Melibiose	Carbohydrates	HMDB0000048	C05400	NA	0.00146702	0.00113848	0.00173219	0.00130669	0.000971826	0.00139472	0.00104992	0.000888013	0.000944788	0.000931375	0.0010667	0.00114226	0.00114691	0.00153768	0.00103452	0.00120687	0.0011122	0.00137521
D_Glucose	Carbohydrates	HMDB0000122	C00031	Glycolysis / Gluconeogenesis; Pentose phosphate pathway; Galactose metabolism; Starch and sucrose metabolism; Amino sugar and nucleotide sugar metabolism; Streptomycin biosynthesis; Neomycin, kanamycin and gentamicin biosynthesis; Indole alkaloid biosynthesis; Metabolic pathways; Biosynthesis of secondary metabolites; Biosynthesis of antibiotics; ABC transporters; Two-component system; Phosphotra…	48.015	57.3131	58.9181	60.7647	46.795	54.6492	43.6345	41.8737	38.9023	36.4225	39.6602	40.4562	60.3179	48.5105	43.7879	51.1414	49.0921	62.473
Lactulose	Carbohydrates	HMDB0000740	C07064	NA	0.0457332	0.0420656	0.04489	0.0588334	0.0276273	0.0376208	0.0302923	0.0442609	0.0309232	0.0242651	0.0286512	0.0308652	0.0542284	0.0360527	0.0280217	0.0563069	0.0369519	0.0686231
D_Maltose and Alpha_Lactose	Carbohydrates	NA	NA	NA	5.73846	9.1287	9.02078	9.76433	6.42792	8.69675	7.32073	7.70201	6.69127	5.67895	6.86359	5.88966	11.1398	8.06067	6.91191	8.3204	7.08155	10.0126
Maltotriose	Carbohydrates	HMDB0001262	C01835	ABC transporters; Carbohydrate digestion and absorption	21.0562	68.341	84.0696	87.3801	25.7664	64.453	67.5537	58.397	56.1188	51.5726	58.6134	44.4866	95.2635	78.8942	64.015	61.9838	63.5023	108.238
Erythrose	Carbohydrates	HMDB0002649	C01796	NA	0.0342552	0.0130361	0.0257502	0.0182516	0.0253711	0.0433347	0.0207724	0.0297345	0.0501657	0.0346006	0.0145129	0.0327866	0.0188865	0.0314654	0.015874	0.0272867	0.0383764	0.0554009
D_Xylose	Carbohydrates	HMDB0000098	C00181	Pentose and glucuronate interconversions; Amino sugar and nucleotide sugar metabolism; Metabolic pathways; ABC transporters	1.16528	1.29298	1.20995	0.882646	0.800839	1.16769	0.964158	0.881329	1.05789	1.20919	0.718898	1.07461	1.36925	1.11072	0.899604	1.10777	1.02516	1.3344
D_Ribulose	Carbohydrates	HMDB0000621	C00309	Pentose and glucuronate interconversions; Metabolic pathways	0.846989	0.963661	0.951048	0.733338	0.402405	1.08523	0.715465	0.720174	0.912453	1.19064	0.263255	1.12024	1.3055	0.920822	0.983488	0.936806	0.71395	1.285
D_Xylulose	Carbohydrates	HMDB0001644	NA	NA	0.491449	0.521747	0.542778	0.38834	0.238776	0.58707	0.401688	0.418565	0.499893	0.619763	0.195662	0.576846	0.718409	0.49684	0.55902	0.485389	0.395807	0.632805
Rhamnose	Carbohydrates	HMDB0000849	C00507	NA	0.0208771	0.0126678	0.0143992	0.0170797	0.0171084	0.00784037	0.0168927	0.0130731	0.00566706	0.0146368	0.0113925	0.00627482	0.0122041	0.00688358	0.00760317	0.00931466	0.00750539	0.00955812
D_Fructose	Carbohydrates	HMDB0000660	C00795	Galactose metabolism; Metabolic pathways	0.347999	0.515518	0.414868	0.404211	0.19641	0.653377	0.295325	0.287243	0.453419	0.516018	0.321295	0.55165	0.590767	0.409691	0.33758	0.415674	0.379879	0.691937
N_Acetyl_D_glucosamine	Carbohydrates	HMDB0000215	C00140	Amino Sugar Metabolism	0.075556	0.0833488	0.105187	0.0791002	0.0783	0.0623737	0.081195	0.0819295	0.12822	0.136929	0.0791892	0.0954879	0.105691	0.0649581	0.0816137	0.0748914	0.0761167	0.166659
Glyceraldehyde	Carbohydrates	HMDB0001051	C02154	NA	0.0185526	0.0180045	0.0295048	0.0192678	0.0160367	0.0297304	0.0122425	0.0230909	0.0249334	0.0163519	0.0216933	0.0174848	0.0334521	0.0378296	0.0254685	0.023806	0.0209463	0.0279655
Tartaric acid	Carbohydrates	HMDB0000956	C00898	Glyoxylate and dicarboxylate metabolism; Metabolic pathways	0.000347136	0.000319742	0.000203994	0.000222122	0.000344357	0.000346723	0.00018383	0.000343974	0.000405706	0.000249597	0.000261605	0.000200672	0.000207153	0.000223238	0.000201799	0.00020172	0.000203597	0.0002018
Carnitine	Carnitines	HMDB0000062	C00318	Beta Oxidation of Very Long Chain Fatty Acids	0.130921	0.192268	0.194687	0.183705	0.143952	0.166568	0.205434	0.195433	0.22207	0.236281	0.224545	0.280516	0.155003	0.136142	0.13591	0.163219	0.125059	0.188072
L-Acetylcarnitine	Carnitines	HMDB0000201	NA	NA	0.00262482	0.0049927	0.00321308	0.0044183	0.00494894	0.00424856	0.00332317	0.00195024	0.00373608	0.00310105	0.0031591	0.00610261	0.00209169	0.00241495	0.00280201	0.0018709	0.00274699	0.0032319
Propionylcarnitine	Carnitines	HMDB0000824	C03017	Oxidation of Branched Chain Fatty Acids	0.00557917	0.00536388	0.00225426	0.00445935	0.00299535	0.00238145	0.00331065	0.00164788	0.00241243	0.00260847	0.00190684	0.00522265	0.00322439	0.002502	0.00416855	0.00232232	0.00270157	0.00236169
Butyrylcarnitine	Carnitines	HMDB0002013	C02862	NA	0.00201609	0.00220295	0.00182591	0.00185597	0.00194016	0.00215145	0.00185611	0.00158369	0.00174561	0.00172251	0.00209624	0.00209065	0.00191691	0.00172787	0.00203537	0.00183595	0.00151894	0.00160624
3-Hydroxylisovalerylcarnitine	Carnitines	HMDB0062555	NA	NA	0.00392717	0.00391944	0.00403626	0.0036865	0.00405818	0.00354692	0.00350318	0.00325196	0.00277346	0.00245023	0.00326357	0.00308559	0.00329086	0.00264489	0.00269676	0.00292582	0.00252286	0.00449013
Glutarylcarnitine	Carnitines	HMDB0013130	NA	NA	0.0146812	0.0123925	0.00858102	0.00795896	0.0117262	0.00949375	0.00445622	0.00152888	0.00347284	0.00494572	0.00303018	0.00319352	0.00885964	0.00699692	0.00704091	0.00797012	0.00819138	0.0109792
Octanoylcarnitine	Carnitines	HMDB0000791	C02838	NA	4.19e-06	6.42e-06	1.39e-06	3.15e-05	1.58e-05	6.22e-06	2e-06	1.2e-06	1.61e-06	1.96e-06	2.43e-06	8.25e-06	3.16e-06	1.21e-06	1.17e-07	5.42e-06	3.619e-06	4.69e-06
Decanoylcarnitine	Carnitines	HMDB0000651	NA	NA	1.39e-05	6.45e-06	1.91e-06	1.68e-05	9.94e-06	8.19e-06	8.45e-07	1.84e-06	8.62e-07	2.95e-06	1.41e-06	1.26e-05	1.45e-06	1.02e-06	4.4e-06	2.64e-05	1.2e-05	9.05e-06
Palmitoylcarnitine	Carnitines	HMDB0000222	C02990	Fatty acid Metabolism	0.0182452	0.00913869	0.00174918	0.00828792	0.00570428	0.00700347	0.00335361	0.00159826	0.00519939	0.00327383	0.00266865	0.00846478	0.00455448	0.00266674	0.00350942	0.00347457	0.00238184	0.00460099
Stearylcarnitine	Carnitines	HMDB0000848	NA	NA	23.1425	13.737	4.36928	13.4668	11.9858	8.90962	2.882	1.17187	3.50804	2.55594	1.36706	5.34767	5.05409	3.46377	5.65384	3.19725	3.78378	7.06914
Arachidonylcarnitine	Carnitines	HMDB0006455	NA	NA	0.266978	0.132799	0.163396	0.318373	0.280839	0.304375	0.102891	0.0757941	0.126916	0.0946498	0.115404	0.196122	0.216454	0.0811351	0.231505	0.130488	0.148147	0.185677
Aminocaproic acid	Fatty acids	HMDB0001901	C02378	Caprolactam degradation; Metabolic pathways; Microbial metabolism in diverse environments	0.0010986	0.00168872	0.00168166	0.001199	0.00211758	0.00197909	0.00151771	0.000715502	0.000980613	0.0015284	0.00222202	0.00162559	0.000740534	0.000622963	0.00145095	0.00132889	0.000760555	0.00151142
But_2_enoic acid	Fatty acids	HMDB0010720	C01771	NA	0.00276363	0.00273083	0.00192122	0.00107991	0.00326128	0.00248927	0.00169026	0.000861644	0.00177844	0.00308116	0.00291939	0.000905367	0.0013823	0.00159332	0.00313141	0.0026116	0.00216411	0.0025588
2_Hydroxy_3_methylbutyric acid	Fatty acids	HMDB0000407	NA	NA	0.0024665	0.00354814	0.0046887	0.00339415	0.00675535	0.00510602	0.0048679	0.00693032	0.00288545	0.00202635	0.00331446	0.00276583	0.00334922	0.00426457	0.00582703	0.00491283	0.00262579	0.00738603
Ethylmethylacetic acid	Fatty acids	HMDB0002176	C18319	Protein digestion and absorption	0.0122344	0.0136591	0.0144705	0.0162072	0.0114372	0.0198356	0.0142104	0.00701359	0.0122288	0.0120212	0.00757772	0.0212601	0.00820638	0.00756267	0.0124087	0.015603	0.018359	0.0069324
2_Methyl_4_pentenoic acid	Fatty acids	NA	NA	NA	0.00415132	0.00410134	0.00333144	0.00323725	0.00481162	0.00403453	0.00326414	0.00271782	0.00343809	0.0034525	0.00276052	0.00287622	0.00384894	0.00384607	0.0026419	0.00411645	0.0040589	0.00412647
2_Hydroxycaproic acid	Fatty acids	HMDB0001624	NA	NA	0.00144939	0.0019096	0.00148438	0.00218223	0.00110983	0.00198103	0.00219966	0.00119866	0.00162998	0.00213817	0.00196689	0.00149192	0.00209479	0.00204704	0.00284891	0.0015515	0.00107135	0.00196048
Azelaic acid	Fatty acids	HMDB0000784	C08261	NA	0.00136328	0.000791177	0.000709749	0.00116252	0.000766721	0.00101628	0.00105609	0.000878254	0.000867085	0.000796241	0.000784242	0.00106298	0.00070968	0.000815483	0.0011276	0.00122159	0.000928391	0.00079398
Sebacic acid	Fatty acids	HMDB0000792	C08277	NA	0.00125244	0.00191324	0.00173131	0.00111326	0.00189746	0.00198771	0.00125183	0.00110355	0.00179847	0.0015521	0.00144104	0.00154621	0.000921923	0.00122079	0.00163838	0.00159344	0.00151309	0.00164372
Acetic acid	Fatty acids	HMDB0000042	C00033	Glycolysis / Gluconeogenesis; Taurine and hypotaurine metabolism; Phosphonate and phosphinate metabolism; Glycosaminoglycan biosynthesis - heparan sulfate / heparin; Pyruvate metabolism; Glyoxylate and dicarboxylate metabolism; Propanoate metabolism; C5-Branched dibasic acid metabolism; Methane metabolism; Carbon fixation pathways in prokaryotes; Zeatin biosynthesis; Sulfur metabolism; Metabolic …	1.91978	1.79205	1.42998	1.87936	2.45	1.77628	2.09221	1.19981	1.03425	1.67689	1.10262	1.14651	1.60128	1.99481	2.45169	1.286	1.53826	1.35064
3_Hydroxyisovaleric acid	Fatty acids	HMDB0000754	NA	NA	0.00508303	0.00416432	0.00243247	0.00424797	0.00657887	0.00425023	0.00227304	0.00172799	0.00283708	0.00174648	0.002713	0.00199489	0.00266452	0.00242775	0.00319831	0.00326633	0.00257823	0.00318055
Propanoic acid	Fatty acids	HMDB0000237	C00163	Propanoate metabolism; Ethylbenzene degradation; Nicotinate and nicotinamide metabolism; Metabolic pathways; Microbial metabolism in diverse environments; Degradation of aromatic compounds; Carbohydrate digestion and absorption; Protein digestion and absorption	0.0960101	0.103478	0.137733	0.0686929	0.0799036	0.0422814	0.106046	0.0994223	0.0986825	0.0762971	0.109036	0.0984765	0.0966246	0.0554856	0.0680237	0.0889789	0.0847308	0.0308692
Butyric acid	Fatty acids	HMDB0000039	C00246	Butanoate metabolism; Metabolic pathways; Carbohydrate digestion and absorption; Protein digestion and absorption	0.00418529	0.00593362	0.00725888	0.00596208	0.00671223	0.00571125	0.00413038	0.00438629	0.0124644	0.00936326	0.010486	0.00771665	0.00504639	0.00374698	0.00222876	0.00575508	0.00536948	0.00878761
Isobutyric acid	Fatty acids	HMDB0001873	C02632	Metabolic pathways; Microbial metabolism in diverse environments; Degradation of aromatic compounds; Protein digestion and absorption	0.00432864	0.00579406	0.0045741	0.00797716	0.00587718	0.00609009	0.00455489	0.00412673	0.00604127	0.00525031	0.00620022	0.0084433	0.00577441	0.00258335	0.0032388	0.00482591	0.00572875	0.007307
Citraconic acid	Fatty acids	HMDB0000634	C02226	NA	0.00125258	0.00104098	0.00106781	0.000855393	0.0028982	0.00127129	0.00130421	0.000724477	0.00110386	0.00120508	0.0016019	0.00109055	0.00101458	0.000642059	0.000729164	0.00082648	0.00078443	0.00128355
Methylsuccinic acid	Fatty acids	HMDB0001844	C08645	NA	0.00537951	0.00897619	0.0112769	0.00727108	0.0139031	0.00683914	0.00932897	0.00610886	0.00942379	0.00836088	0.0126676	0.00765237	0.00765081	0.00597188	0.00801298	0.00970454	0.00607791	0.00847034
Adipic acid	Fatty acids	HMDB0000448	C06104	Caprolactam degradation; Metabolic pathways; Microbial metabolism in diverse environments; Degradation of aromatic compounds	0.00868983	0.0109465	0.0153399	0.00631544	0.00494345	0.00852694	0.00648433	0.00304886	0.00334594	0.00268856	0.00375294	0.00394261	0.0126646	0.00711563	0.0105419	0.00994554	0.00911899	0.011216
Methylglutaric acid	Fatty acids	HMDB0000752	NA	NA	0.000690737	0.00089068	0.000832777	0.000288673	0.00164863	0.00114182	0.00050596	0.00066813	0.000698617	0.000642968	0.000826755	0.000729319	0.00059041	0.000612069	0.000488281	0.000606273	0.000859861	0.000650571
Pimelic acid	Fatty acids	HMDB0000857	C02656	Biotin metabolism; Metabolic pathways	0.000762541	0.000664193	0.00093249	0.000651191	0.000721484	0.000854501	0.000516959	0.000476981	0.000435139	0.000469326	0.000567356	0.000689058	0.00059588	0.000713377	0.000940062	0.000613723	0.000629876	0.000968391
1_2_Methylpentanoic acid	Fatty acids	NA	NA	NA	0.000288504	0.000214525	0.000922575	0.000769459	9.23e-05	5.65e-06	0.00248268	0.00195518	0.000957897	0.000734805	0.000632488	0.0012058	0.00143843	0.000282091	0.000217719	0.00128866	0.000736064	5.65e-05
Caproic acid	Fatty acids	HMDB0000535	C01585	NA	0.00160334	0.00241129	0.00279401	0.00329594	0.00233215	0.00167818	0.0012008	0.00132167	0.00423599	0.00354383	0.00229795	0.00263993	0.00175124	0.00112813	0.00139566	0.0020788	0.00167108	0.00245338
Suberic acid	Fatty acids	HMDB0000893	C08278	NA	0.0043574	0.00681796	0.00741433	0.00300441	0.0037146	0.00846628	0.00144918	0.00106093	0.00177839	0.000934122	0.000722139	0.000453875	0.00613028	0.00243304	0.00283499	0.00175292	0.00429495	0.00710212
Heptanoic acid	Fatty acids	HMDB0000666	C17714	NA	0.00132445	0.00277784	0.00939957	0.0045472	0.00129042	0.00117203	0.00427323	0.00333151	0.00592329	0.00456335	0.00270909	0.00410774	0.00521881	0.00133889	0.00245876	0.00573923	0.00456269	0.00121821
Octanoic acid	Fatty acids	HMDB0000482	C06423	Fatty acid biosynthesis; Biosynthesis of plant secondary metabolites; Biosynthesis of alkaloids derived from terpenoid and polyketide; Metabolic pathways	0.0135513	0.0246981	0.022082	0.032909	0.0260567	0.0223135	0.0159943	0.013621	0.0273312	0.0273326	0.0229613	0.0231701	0.0209153	0.0129788	0.0190546	0.0190008	0.0195668	0.0159311
Nonanoic acid	Fatty acids	HMDB0000847	C01601	NA	0.00326626	0.00412657	0.00438034	0.00450242	0.00291209	0.00442565	0.00151113	0.00240071	0.00476523	0.00350622	0.00353512	0.00386147	0.00346448	0.00180528	0.00287168	0.00374981	0.0022489	0.00135873
Decanoic acid	Fatty acids	HMDB0000511	C01571	Fatty acid biosynthesis; Metabolic pathways	0.00136611	0.00256815	0.00226854	0.00645287	0.0021676	0.0024085	0.00173977	0.00170004	0.00219421	0.0033407	0.00184871	0.00203501	0.00333762	0.000814247	0.00228412	0.00206853	0.00132917	0.00160133
Undecylenic acid	Fatty acids	HMDB0033724	C13910	NA	0.00140448	0.00152173	0.00104622	0.00073349	0.00182682	0.00164592	0.00111495	0.00118223	0.00201416	0.00184145	0.00163149	0.00209522	0.000497793	0.00125297	0.00183535	0.00191237	0.000996804	0.00125419
Undecanoic acid	Fatty acids	HMDB0000947	C17715	NA	0.00215459	0.00160228	0.00246312	0.00223429	0.00201322	0.00254251	0.00131757	0.00136009	0.00184554	0.00217936	0.00232234	0.0026979	0.0015397	0.00182816	0.00150706	0.00202012	0.0016556	0.00145342
5_Dodecenoic acid	Fatty acids	HMDB0000529	NA	NA	0.00305147	0.00428531	0.00303918	0.00288875	0.00317618	0.00356319	0.00269541	0.00326941	0.00362056	0.00300869	0.00373703	0.00324573	0.00293707	0.00264246	0.00324211	0.00341051	0.00297958	0.00243631
Dodecanoic acid	Fatty acids	HMDB0000638	C02679	Fatty acid biosynthesis; Prodigiosin biosynthesis; Metabolic pathways; Biosynthesis of antibiotics	0.00440401	0.00464706	0.00321043	0.00608478	0.00332179	0.0040664	0.00385749	0.0039385	0.00493183	0.00564007	0.00604403	0.00469831	0.00475464	0.00372627	0.00293248	0.00370552	0.00288981	0.00286265
12_Tridecenoic acid	Fatty acids	NA	NA	NA	0.00199396	0.00183108	0.00153402	0.00108407	0.00190755	0.00184517	0.00132969	0.00168264	0.00178513	0.00145706	0.0020796	0.00206109	0.000711836	0.00125475	0.00204804	0.00209567	0.00139469	0.00129693
Tridecanoic acid	Fatty acids	HMDB0000910	C17076	NA	0.00436634	0.00426508	0.00512715	0.00311307	0.00296345	0.00500685	0.00448782	0.00294402	0.00408085	0.00461319	0.00417288	0.00396072	0.00144598	0.00252277	0.00391498	0.00419629	0.00382956	0.00323322
Myristoleic acid	Fatty acids	HMDB0002000	C08322	NA	0.00542423	0.00739599	0.00375078	0.00568576	0.00378067	0.00569499	0.00716979	0.0180157	0.0189911	0.0159814	0.0167769	0.0136767	0.00895423	0.00685345	0.00274996	0.00865252	0.005385	0.0044408
Myristelaidic acid	Fatty acids	NA	NA	NA	0.000728496	0.000677307	0.000416724	0.000861658	0.00081214	0.000564128	0.000734715	0.00100341	0.00108294	0.00116666	0.00117252	0.000942015	0.000876011	0.00053006	0.000500987	0.000426137	0.000562185	0.000394135
Ricinoleic acid	Fatty acids	HMDB0034297	C08365	NA	0.000184991	0.000264026	0.000494652	0.000589472	0.000358201	0.000235782	0.00155373	0.00105734	0.00145933	0.00124296	0.00178193	0.000728633	0.00100984	0.000644828	0.00075974	0.000997365	0.000836972	0.00102531
Myristic acid	Fatty acids	HMDB0000806	C06424	Fatty acid biosynthesis; Metabolic pathways	0.0521731	0.0278871	0.0276308	0.039853	0.0241968	0.0399459	0.0383882	0.0421322	0.0544524	0.033185	0.0376116	0.0342489	0.0501006	0.025336	0.0373713	0.0479426	0.0239365	0.0241775
9_Pentadecenoic acid	Fatty acids	HMDB0029765	NA	NA	0.00116871	0.00127639	0.00177747	0.00155253	0.00153775	0.00189808	0.00244839	0.00341162	0.00339322	0.00298766	0.00335303	0.00325782	0.00279792	0.00241616	0.00130857	0.00198462	0.00159598	0.00220308
Pentadecanoic acid	Fatty acids	HMDB0000826	C16537	NA	0.120586	0.150173	0.122272	0.0826958	0.127181	0.131813	0.0659438	0.0312698	0.0426145	0.0360492	0.0467996	0.0274709	0.102777	0.0985731	0.182162	0.0927863	0.0648446	0.0958362
Palmitoleic acid	Fatty acids	HMDB0003229	C08362	Fatty acid biosynthesis	2.3554	2.71296	2.07968	2.47266	1.63229	2.42685	4.59052	6.96092	7.01511	6.01472	7.32198	6.92157	4.43426	3.82258	1.92439	3.78916	2.88382	2.50638
Palmitelaidic acid	Fatty acids	HMDB0012328	NA	NA	3.22036	3.70941	2.84428	3.3811	2.23072	3.31787	6.28069	9.52523	9.59978	8.23116	10.0187	9.463	6.06592	5.22908	2.63091	5.18336	3.9445	3.42776
10Z_Heptadecenoic acid	Fatty acids	HMDB0060038	NA	NA	0.168425	0.178743	0.223316	0.207114	0.2078	0.223428	0.317229	0.296198	0.331489	0.326971	0.308507	0.330023	0.285235	0.276978	0.222074	0.29177	0.23648	0.308779
10_Trans_Heptadecenoic acid	Fatty acids	NA	NA	NA	0.237123	0.251487	0.316106	0.292867	0.293701	0.315628	0.450643	0.421101	0.471324	0.464902	0.437652	0.468618	0.404659	0.393289	0.313892	0.414208	0.335687	0.439171
Alpha_Linolenic acid	Fatty acids	HMDB0001388	C06427	Alpha Linolenic Acid and Linoleic Acid Metabolism	1.75533	2.06406	2.03671	2.07548	0.965839	1.16966	3.17862	2.06639	2.55413	2.31591	2.75828	1.68297	3.72697	2.76855	2.15091	2.33075	2.55598	2.13139
Gamma_Linolenic acid	Fatty acids	NA	NA	NA	0.920766	1.02969	1.25054	1.11916	0.537836	0.79049	1.93881	1.23476	1.54996	1.63803	1.84976	1.22382	1.5193	1.17347	1.21071	0.840012	0.983616	1.10328
Linoleic acid	Fatty acids	HMDB0000673	C01595	Linoleic acid metabolism; Biosynthesis of unsaturated fatty acids; Biosynthesis of plant secondary metabolites; Metabolic pathways	18.5602	21.0259	18.306	18.295	15.6793	0.540419	20.17	17.1189	17.7371	17.2157	22.1312	16.993	22.651	20.1312	19.3623	17.9475	17.9956	18.1251
10,13 Nonadecadienoic Acid	Fatty acids	NA	NA	NA	0.0178487	0.0176179	0.0191265	0.0212277	0.0223918	0.0192086	0.0187163	0.0184442	0.0214626	0.0187064	0.0199729	0.0235907	0.0182714	0.0236457	0.0170721	0.024607	0.0192643	0.0228786
Eicosapentaenoic acid EPA	Fatty acids	HMDB0001999	C06428	Biosynthesis of unsaturated fatty acids	1.16905	1.17327	1.12101	1.06641	0.924559	0.854679	2.97168	2.07986	2.57179	1.99982	3.5232	1.60601	1.88493	1.5532	1.13157	1.54072	1.39158	0.961641
Arachidonic acid	Fatty acids	HMDB0001043	C00219	Arachidonic acid metabolism; Linoleic acid metabolism; Biosynthesis of unsaturated fatty acids; Metabolic pathways; Ferroptosis; Necroptosis; Vascular smooth muscle contraction; Platelet activation; Fc epsilon RI signaling pathway; Fc gamma R-mediated phagocytosis; Retrograde endocannabinoid signaling; Serotonergic synapse; Long-term depression; Phototransduction - fly; Inflammatory mediator regu…	7.72673	7.54398	6.61105	6.73704	7.94018	5.61079	8.81944	8.42541	6.88624	6.7609	10.0889	8.46736	7.3964	7.10784	6.57729	6.78629	5.57015	6.29916
8,11,14_Eicosatrienoic acid	Fatty acids	HMDB0002925	C03242	Linoleic acid metabolism; Biosynthesis of unsaturated fatty acids; Metabolic pathways	0.958883	0.925371	1.04897	0.99925	0.926672	1.04466	1.27804	1.30845	1.29179	0.994616	1.36359	1.44906	1.11631	0.999464	0.880189	1.15219	1.03914	1.00375
Docosahexaenoic acid DHA	Fatty acids	HMDB0002183	C06429	Biosynthesis of unsaturated fatty acids	3.17647	3.01736	2.22097	2.39981	1.8972	1.73859	2.09375	1.97029	1.7756	1.55122	2.02662	1.75133	2.79193	2.37967	1.82975	1.96289	2.07668	2.00788
Docosapentaenoic acid DPA	Fatty acids	HMDB0006528	C16513	Biosynthesis of unsaturated fatty acids	1.28583	1.4169	1.09097	1.0584	0.69537	0.923725	1.72707	1.40305	1.65446	1.38031	1.96493	1.28307	1.60063	1.43618	1.02586	1.56672	1.37746	1.1431
Docosapentaenoic acid 22n_6	Fatty acids	HMDB0001976	NA	Alpha Linolenic Acid and Linoleic Acid Metabolism	0.134398	0.139698	0.14867	0.137234	0.124686	0.121857	0.100796	0.0795971	0.108142	0.0790645	0.107069	0.0970267	0.138507	0.132604	0.125055	0.176356	0.127613	0.183663
Adrenic acid	Fatty acids	HMDB0002226	C16527	Biosynthesis of unsaturated fatty acids; Ferroptosis	0.472216	0.531715	0.435725	0.450058	0.449658	0.433767	0.431156	0.349608	0.457577	0.375324	0.467512	0.531124	0.432812	0.454523	0.441354	0.652261	0.452655	0.630012
Oleic acid	Fatty acids	HMDB0000207	C00712	Fatty acid biosynthesis; Cutin, suberine and wax biosynthesis; Biosynthesis of unsaturated fatty acids; Biosynthesis of plant secondary metabolites; Longevity regulating pathway - worm	31.6916	37.7571	30.1021	32.3117	26.1232	29.4777	44.2872	47.0215	50.3079	47.4336	51.5427	51.9822	38.5275	36.8061	34.0038	38.9371	33.5361	34.0692
Nonadeca_10Z_enoic acid	Fatty acids	HMDB0013622	NA	NA	0.0852716	0.0820412	0.0790235	0.0554687	0.100671	0.0845368	0.089973	0.0792689	0.101163	0.0806805	0.0715314	0.0722496	0.0990382	0.113252	0.0994692	0.145523	0.0821895	0.139145
7_TRANS_Nonadecenoic acid	Fatty acids	NA	NA	NA	0.0265598	0.0289658	0.0221762	0.01987	0.0170314	0.0114137	0.0369729	0.0367236	0.0528006	0.0417129	0.0462856	0.0397883	0.041808	0.0313077	0.0184724	0.0397498	0.0356326	0.0389045
Nonadecanoic acid	Fatty acids	HMDB0000772	C16535	NA	0.884042	1.35759	0.985183	0.318323	0.812513	1.36906	0.342309	0.0352596	0.438514	0.33546	0.268717	0.295212	0.480809	0.414563	1.33342	0.558983	0.344706	0.670326
Eicosadienoic acid	Fatty acids	HMDB0005060	C16525	Biosynthesis of unsaturated fatty acids	5.51775	6.50822	5.45003	4.48997	4.80277	5.59685	2.95811	2.98445	3.29619	3.03891	3.16994	3.24856	4.76785	5.03718	5.63779	5.5859	4.79757	6.47051
11_cis_Eicosenoic acid	Fatty acids	HMDB0002231	C16526	Biosynthesis of unsaturated fatty acids	3.29117	4.14986	4.18635	2.69013	2.2843	4.24549	2.3362	2.97545	2.95451	2.78051	2.43082	3.17159	3.85016	4.0079	3.93161	5.87878	4.68383	5.08437
13,16,19_docosatrienoic acid	Fatty acids	HMDB0002823	NA	NA	0.472772	0.553465	0.713293	0.462943	0.231055	0.468437	0.467118	0.423124	0.466087	0.376418	0.433342	0.363968	0.634733	0.646004	0.444934	0.529691	0.666999	0.739325
Palmitic acid	Fatty acids	HMDB0000220	C00249	Fatty acid biosynthesis; Fatty acid elongation; Fatty acid degradation; Cutin, suberine and wax biosynthesis; Biosynthesis of unsaturated fatty acids; Biosynthesis of plant secondary metabolites; Metabolic pathways; Fatty acid metabolism	19.6255	21.4595	17.7495	17.1596	20.5311	19.619	22.5827	19.9031	23.0602	21.1653	25.1017	21.605	19.4534	16.635	17.3673	20.2727	14.9381	16.1738
Stearic acid	Fatty acids	HMDB0000827	C01530	Fatty acid biosynthesis; Biosynthesis of unsaturated fatty acids; Biosynthesis of plant secondary metabolites; Phototransduction - fly	8.23966	9.16415	7.33682	7.9909	7.45715	8.8829	8.25568	6.64679	6.34635	6.33936	7.95892	7.2266	6.56689	5.72818	7.54414	7.39904	4.75599	5.67819
2_Furoic acid	Furans	HMDB0000617	C01546	Furfural degradation; Metabolic pathways; Microbial metabolism in diverse environments	0.000513214	0.000626764	0.000477646	0.000481873	0.000498798	0.000570936	0.000477479	0.000438207	0.000507333	0.000439482	0.000540297	0.000523158	0.000512552	0.000434596	0.000561179	0.000467751	0.000452539	0.000434183
Anserine	Hybrid peptides	HMDB0000194	C01262	Beta-Alanine Metabolism	0.00407074	0.00169061	0.00176819	0.00177729	0.00295874	0.00292082	0.00248808	0.00407263	0.00377847	0.00187425	0.00203968	0.000734264	0.00150652	0.00188718	0.00247259	0.00173935	0.00232015	0.00173648
N_Acetylserotonin	Indoles	HMDB0001238	C00978	Tryptophan metabolism; Metabolic pathways	0.000219554	0.000276727	0.000176191	0.000168983	0.000222468	0.000170359	0.000216271	0.000162292	0.000147868	0.000190354	0.000210879	0.000240271	0.000294818	0.000234171	0.000212334	0.000147169	0.000215136	0.000199413
1H_Indole_3_acetamide	Indoles	HMDB0029739	C02693	NA	0.00306647	0.000648469	0.00391199	0.0012321	4.5822e-05	0.00192589	4.5822e-05	4.5822e-05	0.000712094	0.00140975	0.00227746	0.00231843	0.00249863	0.00488095	0.00162674	0.0010363	0.0004715	0.00495036
Indole_3_methyl acetate	Indoles	HMDB0029738	NA	NA	0.00265422	0.00276443	0.00193689	0.00274447	0.0022755	0.00284058	0.00259976	0.001722	0.00221305	0.00238026	0.00250999	0.00259226	0.00276961	0.0028745	0.00242427	0.00263857	0.00206346	0.001867
Indoleacetic acid	Indoles	HMDB0000197	C00954	Tryptophan metabolism; Biosynthesis of plant hormones; Metabolic pathways; Plant hormone signal transduction	0.00101176	0.000942399	0.000691795	0.000844157	0.000853343	0.000650157	0.000828623	0.000591854	0.000840194	0.000801197	0.000874754	0.000979202	0.000730691	0.000718701	0.00056348	0.000649183	0.000610705	0.000771451
Indoleacrylic acid	Indoles	HMDB0000734	NA	NA	0.000349702	0.00109876	0.000205695	0.000479531	0.00114223	0.000422129	0.000679872	0.000686983	0.000237947	0.000878421	0.00206402	0.000991381	0.00141088	0.000106152	0.000860705	0.000479676	0.000182352	0.000189393
3_Indolepropionic acid	Indoles	HMDB0002302	NA	NA	9.16e-05	6.66e-05	0.000106484	0.000126983	0.000157014	0.000120499	0.000319078	0.000204287	0.000390306	0.000248867	0.000313221	0.000208447	0.00016095	8.13e-05	9.46e-05	0.000138111	0.000111239	9.23e-05
Adenosine monophosphate	Nucleosides	HMDB0000045	C00020	Purine metabolism; Zeatin biosynthesis; Biosynthesis of plant secondary metabolites; Biosynthesis of alkaloids derived from histidine and purine; Biosynthesis of plant hormones; Metabolic pathways; Biosynthesis of secondary metabolites; Biosynthesis of antibiotics; Antifolate resistance; cGMP-PKG signaling pathway; cAMP signaling pathway; FoxO signaling pathway; mTOR signaling pathway; PI3K-Akt s…	70.756	61.2874	53.9725	50.3273	53.065	58.9723	46.2798	48.9523	51.9275	47.5746	60.8434	43.6991	79.8389	75.3678	48.2944	57.6511	65.9707	48.0265
Guanosine monophosphate	Nucleosides	HMDB0001397	C00144	Purine Metabolism;Glutamate Metabolism	0.0312052	0.03536	0.0252733	0.0299689	0.0333797	0.0348336	0.0109388	0.0189724	0.0321474	0.0129147	0.0231909	0.0252144	0.0853637	0.0476045	0.0300382	0.0366827	0.0454033	0.0340457
Threonic acid	Organic acids	HMDB0000943	C01620	NA	0.00415956	0.00612347	0.013471	0.00451812	0.00771926	0.00832661	0.00667308	0.00844389	0.00854283	0.00668879	0.00963642	0.00430053	0.00771464	0.0093405	0.00540648	0.00473928	0.00603761	0.00791538
Hydroxypropionic acid	Organic acids	HMDB0000700	C01013	Pyrimidine metabolism; beta-Alanine metabolism; Propanoate metabolism; Carbon fixation pathways in prokaryotes; Metabolic pathways; Microbial metabolism in diverse environments; Carbon metabolism	0.013796	0.00761775	0.0404628	0.0139758	0.0183632	0.00647955	0.017791	0.00693331	0.0110211	0.0133702	0.0161414	0.00758773	0.0149773	0.00798013	0.0200237	0.0136134	0.0174968	0.00724439
L_Lactic acid	Organic acids	HMDB0000190	C00256	Pyruvate metabolism; Metabolic pathways; Microbial metabolism in diverse environments; Vancomycin resistance	59.8552	24.6277	56.2078	35.3368	37.3043	35.9296	85.497	83.3276	60.7642	47.9936	58.1014	29.0664	35.9097	40.5205	37.5343	34.626	37.4676	21.3798
L_Malic acid	Organic acids	HMDB0000156	C00149	Citrate cycle (TCA cycle); Pyruvate metabolism; Glyoxylate and dicarboxylate metabolism; Methane metabolism; Carbon fixation in photosynthetic organisms; Carbon fixation pathways in prokaryotes; Biosynthesis of plant secondary metabolites; Biosynthesis of phenylpropanoids; Biosynthesis of terpenoids and steroids; Biosynthesis of alkaloids derived from shikimate pathway; Biosynthesis of alkaloids …	1.34823	1.58245	1.59236	1.4825	1.44425	1.48101	0.945426	0.698196	1.33958	1.20044	1.01773	1.37358	1.38587	0.855594	1.15983	1.33899	1.16949	1.43124
Fumaric acid	Organic acids	HMDB0000134	C00122	TCA CYCLE	0.600924	0.607207	0.711467	0.517304	0.507415	0.604853	0.379224	0.246433	0.507832	0.460175	0.423965	0.467019	0.564142	0.390593	0.553031	0.569782	0.485438	0.722527
Glutaric acid	Organic acids	HMDB0000661	C00489	Fatty acid degradation; Lysine degradation; Metabolic pathways; Microbial metabolism in diverse environments	0.0049842	0.0130491	0.0153393	0.00862069	0.0148182	0.00808876	0.0121784	0.00578341	0.0142729	0.010798	0.016917	0.0104388	0.00836742	0.00624668	0.0102625	0.013766	0.00750991	0.0117452
trans_Aconitic acid	Organic acids	HMDB0000958	C02341	C5-Branched dibasic acid metabolism; Metabolic pathways	0.00148468	0.00178721	0.00147149	0.00152855	0.00156653	0.0496135	0.00117678	0.00136778	0.0208898	0.037021	0.00138485	0.0233936	0.00138338	0.00119818	0.00154749	0.00179116	0.00100311	0.0526449
Ketoleucine	Organic acids	HMDB0000695	C00233	Valine, leucine and isoleucine degradation; Valine, leucine and isoleucine biosynthesis; Glucosinolate biosynthesis; Metabolic pathways; Biosynthesis of secondary metabolites; 2-Oxocarboxylic acid metabolism; Biosynthesis of amino acids	0.0065453	0.0112545	0.00404933	0.00991286	0.0246677	0.0187545	0.00427258	0.00156843	0.00354022	0.00282265	0.0061846	0.00722364	0.00731459	0.00874214	0.00584104	0.00603948	0.00525578	0.0240166
3_Methyl_2_oxovaleric acid	Organic acids	HMDB0000491	C03465	NA	0.016006	0.02789	0.0147406	0.0223875	0.0733013	0.049038	0.0103704	0.00738372	0.0103691	0.0103841	0.0218569	0.0216826	0.0170853	0.0268259	0.0186498	0.0163377	0.0160292	0.0553262
Methylmalonic acid	Organic acids	HMDB0000202	C02170	Pyrimidine metabolism; Valine, leucine and isoleucine degradation; Propanoate metabolism; Metabolic pathways	0.00747683	0.0102152	0.00882834	0.00641435	0.00523314	0.00551764	0.00857111	0.00562894	0.00447582	0.00379766	0.00928538	0.00452503	0.00599355	0.00857461	0.010061	0.00294189	0.00413392	0.00348816
D_2_Hydroxyglutaric acid	Organic acids	HMDB0000606	C01087	NA	0.00990822	0.0100971	0.0788904	0.0796445	0.0501613	0.0549357	0.00994364	0.00587322	0.0103866	0.012801	0.0985127	0.0119859	0.0700551	0.0883765	0.0920726	0.00942553	0.0722486	0.0617907
Glycolic acid	Organic acids	HMDB0000115	C03547	Fatty acid degradation	0.00665416	0.00912964	0.0148361	0.00826199	0.0132784	0.0134855	0.0156138	0.0157601	0.0113029	0.0126462	0.0138206	0.0204428	0.00699964	0.00733838	0.00490339	0.0133159	0.0143641	0.014775
3_Hydroxybutyric acid	Organic acids	HMDB0000357	C01089	Synthesis and degradation of ketone bodies; Butanoate metabolism; Metabolic pathways; cAMP signaling pathway	0.770802	0.987602	1.09124	1.11748	2.13148	0.878119	2.03918	1.37715	1.48382	1.33316	1.80825	1.29742	1.17698	1.00497	0.919283	0.892097	0.938517	1.10717
alpha_Hydroxyisobutyric acid	Organic acids	HMDB0000729	NA	NA	0.0131184	0.0158599	0.0189322	0.0110706	0.0239906	0.0173225	0.0148152	0.0134365	0.0137158	0.0129649	0.0128424	0.0127727	0.0172663	0.0159398	0.0228646	0.0153496	0.013778	0.0128401
2_Hydroxybutyric acid	Organic acids	HMDB0000008	C05984	Propanoate metabolism	0.034555	0.0596119	0.0969809	0.0466018	0.0617187	0.0420242	0.0957876	0.034806	0.0516552	0.0560771	0.0799974	0.053975	0.0790565	0.0568576	0.0945135	0.0698845	0.065483	0.0682656
Glutaconic acid	Organic acids	HMDB0000620	C02214	NA	0.0126763	0.0116208	0.119355	0.0772945	0.0920181	0.0970263	0.00881187	0.00737496	0.0156302	0.01554	0.0936932	0.0161051	0.0788453	0.0775514	0.0866158	0.0144185	0.101026	0.106007
Malonic acid	Organic acids	HMDB0000691	C04025	NA	0.00135807	0.000894426	0.00166068	0.00156818	0.00190432	0.00122505	0.00145149	0.00112122	0.00209454	0.00185875	0.00171648	0.00206948	0.00147966	0.00100931	0.00113864	0.00126387	0.00097931	0.00137317
Oxalic acid	Organic acids	HMDB0002329	C00209	Purine metabolism; Chloroalkane and chloroalkene degradation; Glyoxylate and dicarboxylate metabolism; Metabolic pathways; Microbial metabolism in diverse environments	0.0530871	0.0745645	0.0907913	0.0307679	0.0829564	0.0736777	0.0423417	0.0584138	0.0711724	0.0447594	0.0521691	0.0702599	0.0545715	0.0649324	0.0510349	0.0381825	0.046228	0.0485197
Maleic acid	Organic acids	HMDB0000176	C01384	Citrate cycle (TCA cycle); Oxidative phosphorylation; Arginine biosynthesis; Alanine, aspartate and glutamate metabolism; Tyrosine metabolism; Phenylalanine metabolism; Pyruvate metabolism; Styrene degradation; Butanoate metabolism; Carbon fixation pathways in prokaryotes; Nicotinate and nicotinamide metabolism; Biosynthesis of plant secondary metabolites; Biosynthesis of phenylpropanoids; Biosyn…	0.668298	0.672384	0.808975	0.499654	0.560023	0.642568	0.525569	0.295609	0.592746	0.506295	0.485431	0.5705	0.627952	0.472986	0.704785	0.623412	0.594754	0.795491
cis_Aconitic acid	Organic acids	HMDB0000072	C00417	Citrate cycle (TCA cycle); Glyoxylate and dicarboxylate metabolism; C5-Branched dibasic acid metabolism; Carbon fixation pathways in prokaryotes; Biosynthesis of plant secondary metabolites; Biosynthesis of phenylpropanoids; Biosynthesis of terpenoids and steroids; Biosynthesis of alkaloids derived from shikimate pathway; Biosynthesis of alkaloids derived from ornithine, lysine and nicotinic acid…	0.0017678	0.00213632	0.00196659	0.00183898	0.00232392	0.0578474	0.00187252	0.00156938	0.0196816	0.034381	0.00173868	0.024878	0.00185471	0.00185621	0.00243526	0.00245493	0.00142532	0.0591161
Citric acid	Organic acids	HMDB0000094	C00158	Citrate cycle (TCA cycle); Alanine, aspartate and glutamate metabolism; Glyoxylate and dicarboxylate metabolism; Carbon fixation pathways in prokaryotes; Biosynthesis of plant secondary metabolites; Biosynthesis of phenylpropanoids; Biosynthesis of terpenoids and steroids; Biosynthesis of alkaloids derived from shikimate pathway; Biosynthesis of alkaloids derived from ornithine, lysine and nicoti…	0.000645581	0.000904379	0.00123581	0.000823551	0.000808958	0.039449	0.000440823	0.000589754	0.0205283	0.0396867	0.000900754	0.0242625	0.000902328	0.000632521	0.000782423	0.00108731	0.000527254	0.0450871
Isocitric acid	Organic acids	HMDB0000193	C00311	Citrate cycle (TCA cycle); Glyoxylate and dicarboxylate metabolism; Carbon fixation pathways in prokaryotes; Biosynthesis of plant secondary metabolites; Biosynthesis of phenylpropanoids; Biosynthesis of terpenoids and steroids; Biosynthesis of alkaloids derived from shikimate pathway; Biosynthesis of alkaloids derived from ornithine, lysine and nicotinic acid; Biosynthesis of alkaloids derived f…	0.000158708	0.000289928	0.000549292	0.000310388	0.000509542	0.00128323	0.000148219	0.000554496	0.00151367	0.00128262	0.000276943	0.00102573	0.00059935	0.000115447	0.000291373	0.000315056	0.000201764	0.00104746
Pyruvate	Organic acids	HMDB0000243	C00022	Glycolysis / Gluconeogenesis; Citrate cycle (TCA cycle); Pentose phosphate pathway; Pentose and glucuronate interconversions; Ascorbate and aldarate metabolism; Alanine, aspartate and glutamate metabolism; Glycine, serine and threonine metabolism; Monobactam biosynthesis; Cysteine and methionine metabolism; Valine, leucine and isoleucine biosynthesis; Arginine and proline metabolism; Tyrosine met…	0.120413	0.0636392	0.112527	0.104145	0.14913	0.0509008	0.0530083	0.0726224	0.0527916	0.0240952	0.0722138	0.105488	0.042584	0.102817	0.0853903	0.150943	0.04302	0.0566133
Oxoglutaric acid	Organic acids	HMDB0000208	C00026	Citrate cycle (TCA cycle); Pentose and glucuronate interconversions; Ascorbate and aldarate metabolism; Arginine biosynthesis; Alanine, aspartate and glutamate metabolism; Lysine biosynthesis; Lysine degradation; Histidine metabolism; Furfural degradation; Taurine and hypotaurine metabolism; D-Glutamine and D-glutamate metabolism; Glyoxylate and dicarboxylate metabolism; Butanoate metabolism; C5-…	0.182527	0.301324	0.226369	0.192483	0.261534	0.328295	0.104926	0.0592668	0.1429	0.128877	0.182317	0.17712	0.228138	0.237752	0.201315	0.358542	0.263121	0.370659
Oxoadipic acid	Organic acids	HMDB0000225	C00322	Lysine biosynthesis; Lysine degradation; Tryptophan metabolism; Methane metabolism; Metabolic pathways; Microbial metabolism in diverse environments; Biosynthesis of antibiotics; 2-Oxocarboxylic acid metabolism; Biosynthesis of amino acids	0.00094326	0.00133653	0.000989377	0.000977617	0.000895418	0.00115132	0.00111195	0.000708662	0.000938292	0.00109297	0.00100458	0.000896417	0.00085565	0.000813708	0.00106442	0.00094239	0.000779017	0.000915508
Succinic acid	Organic acids	HMDB0000254	C00042	Citrate cycle (TCA cycle); Oxidative phosphorylation; Alanine, aspartate and glutamate metabolism; Lysine degradation; Tyrosine metabolism; Phenylalanine metabolism; Chlorocyclohexane and chlorobenzene degradation; Pyruvate metabolism; Glyoxylate and dicarboxylate metabolism; Propanoate metabolism; Butanoate metabolism; Carbon fixation pathways in prokaryotes; Nicotinate and nicotinamide metaboli…	0.00296244	0.00456685	0.00669817	0.00388216	0.00454314	0.00528659	0.00454385	0.00651755	0.00575617	0.00648086	0.00648028	0.00602467	0.00563323	0.00475084	0.004321	0.00465711	0.00506551	0.00402151
Citramalic acid	Organic acids	HMDB0000426	C00815	NA	0.00018422	0.000309429	0.000166738	0.000178728	0.00161382	0.000197613	0.000217894	0.000365559	0.000409941	0.000350717	0.000307681	0.000424663	0.000115663	0.000189742	4.79e-05	0.000186658	0.000148834	0.000197825
Shikimic acid	Organooxygen compounds	HMDB0003070	C00493	Phenylalanine, tyrosine and tryptophan biosynthesis; Biosynthesis of plant secondary metabolites; Biosynthesis of phenylpropanoids; Biosynthesis of alkaloids derived from shikimate pathway; Biosynthesis of plant hormones; Metabolic pathways; Biosynthesis of secondary metabolites; Biosynthesis of antibiotics; Biosynthesis of amino acids	0.00735253	0.00415273	0.0456518	0.00315338	0.00486989	0.00755664	0.0263169	0.0416205	0.0128346	0.0299746	0.0129688	0.00486016	0.03404	0.0252091	0.013127	0.03202	0.0196509	0.00580152
Hydroxyphenyllactic acid	Phenylpropanoic acids	HMDB0000755	C03672	NA	0.00496599	0.00535497	0.00875767	0.00542055	0.0115602	0.00440057	0.00265025	0.00130512	0.00120661	0.00110503	0.00352327	0.00136098	0.00760276	0.0112986	0.00672905	0.0065794	0.00650779	0.0048988
Cis and trans_Cinnamic acid	Phenylpropanoic acids	HMDB0000567	C10438	NA	0.000107723	0.000143872	0.000184679	0.000305131	0.000108383	8.9402e-05	0.000244503	8.74e-05	0.000102665	0.000116308	0.000161932	0.000109578	0.000199672	0.000132854	0.000148458	0.000163956	0.000114954	9.85e-05
2_Phenylpropionate	Phenylpropanoic acids	HMDB0011743	NA	NA	0.000154698	0.000349422	0.00117543	0.00202069	0.000514008	0.000231654	0.00103983	0.000862715	0.00121158	0.00108356	0.00155977	0.000739495	0.00178611	0.000261238	0.000436983	0.00108596	0.000481977	0.00037528
Hydrocinnamic acid	Phenylpropanoic acids	HMDB0000764	C05629	Phenylalanine metabolism; Metabolic pathways; Microbial metabolism in diverse environments; Degradation of aromatic compounds	9.64e-05	0.000107707	0.00122359	0.00234491	0.000416825	6.3e-05	0.00084279	0.000871145	0.000922859	0.000732602	0.00170338	0.000553918	0.00169089	0.000126397	0.000295967	0.00110236	0.000233139	0.000248964
Phenyllactic acid	Phenylpropanoic acids	HMDB0000779	C01479	Tropane, piperidine and pyridine alkaloid biosynthesis; Biosynthesis of secondary metabolites	3.07e-05	6.85e-06	0.000165185	0.000154611	0.000224504	0.000192707	9.84e-09	4.23e-05	0.000115352	0.000102937	0.000225358	0.000140479	0.000145032	0.000267746	6.83e-05	6.66e-05	2.65e-05	7.15e-05
3_Phenylbutyric acid	Phenylpropanoic acids	HMDB0001955	NA	NA	5.83e-05	0.000149309	1.93e-05	4.59e-05	0.000136548	0.000159782	0.000106316	2.89e-05	6.97e-05	7.91e-05	0.000175378	3.76e-05	2.0295e-05	6.15e-05	3.5974e-05	3.97e-05	3.41e-05	2.96e-05
Nicotinic acid	Pyridines	HMDB0001488	C00253	Nicotinate and nicotinamide metabolism; Tropane, piperidine and pyridine alkaloid biosynthesis; Biosynthesis of plant secondary metabolites; Biosynthesis of alkaloids derived from ornithine, lysine and nicotinic acid; Metabolic pathways; Biosynthesis of secondary metabolites; Microbial metabolism in diverse environments; Pertussis	0.0193921	0.0241372	0.0137076	0.0111542	0.0151217	0.0158072	0.0189946	0.0145219	0.0150169	0.015452	0.0190056	0.0175376	0.015026	0.014735	0.0151618	0.0166622	0.0113085	0.0131259
Picolinic acid	Pyridines	HMDB0002243	C10164	Tryptophan metabolism; Metabolic pathways	0.00107649	0.0010912	0.000770709	0.000683135	0.00099242	0.000670503	0.00100076	0.000498357	0.000452163	0.000811785	0.00164764	0.000774195	0.000625886	0.000897897	0.00124255	0.000463923	0.000834854	0.000631256
N_Methylnicotinamide	Pyridines	HMDB0003152	NA	NA	0.00338026	0.00199743	0.000713449	0.00384239	0.00313587	0.00215628	0.00319272	0.00537244	0.0141385	0.00978283	0.00909031	0.002168	0.00129709	0.00171677	0.000105771	0.0018362	0.00166995	0.00332136

## Sheet: Table S3
Table S3: Targeted Quantitative Metabolomics in the adipose tissue (unit: μmol/g tissue)
Name	HMDB	Group	KeggID	Pathway	AKO						LKO						LL
L_Lysine	HMDB0000182	Amino acids	C00047	Lysine Degradation	1.74836	0.646173	0.46563	0.808015	1.01143	0.919474	2.39596	0.720857	1.38913	1.10631	0.906263	0.81891	0.917145	1.19252	1.0237	0.75173	0.772504	1.24008
L_Histidine	HMDB0000177	Amino acids	C00135	Histidine metabolism; beta-Alanine metabolism; Aminoacyl-tRNA biosynthesis; Biosynthesis of plant secondary metabolites; Biosynthesis of alkaloids derived from histidine and purine; Metabolic pathways; Biosynthesis of secondary metabolites; Biosynthesis of amino acids; ABC transporters; Protein digestion and absorption; Central carbon metabolism in cancer	0.148499	0.0711578	0.0294593	0.0611297	0.106045	0.0752355	0.215573	0.0714321	0.147802	0.10406	0.08476	0.0687318	0.0709739	0.0867276	0.0997353	0.0691522	0.0649403	0.127938
L_Arginine	HMDB0000517	Amino acids	C00062	Urea Cycle;Arginine and Proline Metabolism;Glycine and Serine Metabolism	5.11e-05	0.000569619	0.00560543	5.11e-05	0.00294476	0.000932118	5.11e-05	0.00222408	0.000511344	0.00166455	0.0005736	5.11e-05	0.000831807	0.00148952	0.00131859	0.000721994	0.00172961	5.11e-05
Ornithine	HMDB0000214	Amino acids	C00077	Arginine and Proline Metabolism	0.130948	0.0412964	0.0700542	0.0274653	0.18253	0.167125	0.0466985	0.0237489	0.0188879	0.0874849	0.0424199	0.017823	0.0548941	0.0478987	0.135992	0.0413379	0.0505292	0.199921
L_Glutamine	HMDB0000641	Amino acids	C00064	Glutamate Metabolism;Urea Cycle;Pyrimidine Metabolism;Purine Metabolism	0.747426	0.230404	0.269278	0.346555	0.348107	0.447625	1.37575	0.420485	0.879339	0.963469	0.582437	0.44516	0.572651	0.512712	0.638028	0.3961	0.628363	0.675841
L_Glutamic acid	HMDB0000148	Amino acids	C00025	Alanine Metabolism;Histidine Metabolism;Cysteine Metabolism	0.716142	0.214992	0.199013	0.245483	0.388785	0.293509	0.854091	0.200178	0.364782	0.439173	0.31304	0.348255	0.263272	0.331763	0.535087	0.206073	0.323315	0.502221
Carnosine	HMDB0000033	Amino acids	C00386	Beta-Alanine Metabolism;Histidine Metabolism	0.014939	0.0116851	0.00409894	0.00390426	0.00410736	0.0044159	0.00632432	0.00263687	0.0663281	0.00344771	0.00896882	0.00514501	0.00161	0.0212419	0.00408298	0.00097925	0.00182574	0.00195817
L_Cystine	HMDB0000192	Amino acids	C00491	NA	0.739649	0.406277	0.377182	0.451901	0.684099	0.601468	1.02581	0.428346	0.683191	0.797808	0.611431	0.782714	0.474053	0.456797	0.988668	0.36661	0.511982	1.02142
Anserine	HMDB0000194	Hybrid peptides	C01262	Beta-Alanine Metabolism	0.0127203	0.0158605	0.00220719	0.00326103	0.00258537	0.002201	0.0110489	0.00121426	0.14738	0.00478179	0.0113981	0.00409984	0.000665667	0.0314936	0.00246418	0.00039517	0.000952476	0.00129348
Homocysteine	HMDB0000742	Amino acids	C00155	Methionine Metabolism;Glycine and Serine Metabolism;Betaine Metabolism	0.06659	0.0338723	0.0284112	0.018138	0.0300636	0.028004	0.0287306	0.00762827	0.0574922	0.0362866	0.000678106	0.0353676	0.0271863	0.0410698	0.0633995	0.0463922	0.02188	0.0232032
Beta_Alanine	HMDB0000056	Amino acids	C00099	Beta-Alanine Metabolism	0.0201612	0.0103396	0.00936951	0.00837052	0.016234	0.0147932	1.12735	0.175025	0.351432	0.0145562	0.0102617	0.00727541	0.0118	0.0125162	3.4916	0.245682	0.338264	0.0156885
Dimethylglycine	HMDB0000092	Amino acids	C01026	Glycine, serine and threonine metabolism; Metabolic pathways	0.00180103	0.000574517	0.00104093	0.000568364	0.00277552	0.00238322	0.00218743	0.000371905	0.00145709	0.00158112	0.000819125	0.00115975	0.000847272	0.000559838	0.00195138	0.000839201	0.0011755	0.00210894
Gamma_Aminobutyric acid	HMDB0000112	Amino acids	C00334	Alanine, aspartate and glutamate metabolism; Arginine and proline metabolism; beta-Alanine metabolism; Butanoate metabolism; Nicotinate and nicotinamide metabolism; Metabolic pathways; Microbial metabolism in diverse environments; Quorum sensing; cAMP signaling pathway; Neuroactive ligand-receptor interaction; Synaptic vesicle cycle; Retrograde endocannabinoid signaling; GABAergic synapse; Taste …	0.00662481	0.00313093	0.00446833	0.00691619	0.00344104	0.00938049	0.0349965	0.00736328	0.0109792	0.0161039	0.00687959	0.00958259	0.0109892	0.00735099	0.0200103	0.0105284	0.00810981	0.00561807
L_Serine	HMDB0000187	Amino acids	C00065	Glycine, serine and threonine metabolism; Monobactam biosynthesis; Cysteine and methionine metabolism; Cyanoamino acid metabolism; Sphingolipid metabolism; Glyoxylate and dicarboxylate metabolism; Methane metabolism; Sulfur metabolism; Aminoacyl-tRNA biosynthesis; Biosynthesis of secondary metabolites - other antibiotics; Biosynthesis of secondary metabolites - unclassified; Biosynthesis of plant…	0.67301	0.287847	0.275943	0.335812	0.42495	0.505837	1.0126	0.281287	0.556526	0.525307	0.448261	0.457457	0.390866	0.435295	0.334333	0.289624	0.398465	0.616144
L_threonine	HMDB0000167	Amino acids	C00188	Glycine, serine and threonine metabolism; Monobactam biosynthesis; Valine, leucine and isoleucine biosynthesis; Porphyrin and chlorophyll metabolism; Aminoacyl-tRNA biosynthesis; Biosynthesis of plant secondary metabolites; Metabolic pathways; Biosynthesis of secondary metabolites; Microbial metabolism in diverse environments; Biosynthesis of antibiotics; Biosynthesis of amino acids; ABC transpor…	0.209381	0.0940048	0.082383	0.103533	0.147819	0.144392	0.364486	0.100912	0.209138	0.217274	0.133744	0.149204	0.133431	0.155069	0.141527	0.117118	0.113856	0.203111
Creatine	HMDB0000064	Amino acids	C00300	Glycine, serine and threonine metabolism; Arginine and proline metabolism; Metabolic pathways	0.378019	0.306998	0.130846	0.171327	0.167612	0.15659	0.350475	0.136573	0.902351	0.305513	0.172463	0.210289	0.200971	0.456311	0.222012	0.0893848	0.14797	0.144327
Threonic acid	HMDB0000943	Organic acids	C01620	NA	0.00360162	0.000886016	0.000719649	0.0010839	0.00140737	0.00198326	0.00215342	0.00124333	0.000845463	0.00230555	0.000719139	0.000857683	0.000794483	0.00123796	0.001579	0.000915447	0.00149784	0.00302697
N_Acetylserotonin	HMDB0001238	Indoles	C00978	Tryptophan metabolism; Metabolic pathways	0.000250325	0.000273933	0.000228025	0.000269355	0.000329594	0.000171129	0.000278269	0.000201504	0.000144045	0.000254265	0.000327711	0.000361877	0.000171437	0.000194201	0.000259501	0.000149726	0.000159431	0.00021717
Hydroxypropionic acid	HMDB0000700	Organic acids	C01013	Pyrimidine metabolism; beta-Alanine metabolism; Propanoate metabolism; Carbon fixation pathways in prokaryotes; Metabolic pathways; Microbial metabolism in diverse environments; Carbon metabolism	0.0146628	0.0103933	0.0179286	0.00887128	0.0174821	0.0153334	0.00842365	0.00551082	0.00806175	0.00421074	0.0116479	0.000342496	0.00648559	0.00601663	0.0165377	0.00825797	0.00781798	0.00485991
Aminocaproic acid	HMDB0001901	Fatty acids	C02378	Caprolactam degradation; Metabolic pathways; Microbial metabolism in diverse environments	0.000805002	0.00103647	0.00120899	0.00112527	0.000891076	0.000907385	0.00119764	0.000936422	0.00107182	0.000693712	0.00195412	0.00135602	0.00109263	0.00069682	0.0013457	0.000963808	0.000702441	0.000870135
Glycylproline	HMDB0000721	Amino acids	NA	NA	0.00147329	0.00107204	0.00110935	0.00106399	0.00164383	0.000981404	0.0021208	0.00101792	0.00201344	0.00122029	0.00143555	0.0015835	0.00133142	0.00169139	0.00159961	0.00106079	0.000998921	0.000591252
Adenosine monophosphate	HMDB0000045	Nucleosides	C00020	Purine metabolism; Zeatin biosynthesis; Biosynthesis of plant secondary metabolites; Biosynthesis of alkaloids derived from histidine and purine; Biosynthesis of plant hormones; Metabolic pathways; Biosynthesis of secondary metabolites; Biosynthesis of antibiotics; Antifolate resistance; cGMP-PKG signaling pathway; cAMP signaling pathway; FoxO signaling pathway; mTOR signaling pathway; PI3K-Akt s…	0.825486	0.391047	0.310906	0.64549	0.470023	0.692888	2.01728	0.825429	1.6102	0.623686	0.611794	1.27381	1.49291	1.09548	0.888336	0.673828	0.616103	0.597263
Guanosine monophosphate	HMDB0001397	Nucleosides	C00144	Purine Metabolism;Glutamate Metabolism	0.00111044	0.00105993	0.00149209	0.00139737	0.00137036	0.00114164	0.00150771	0.000978148	0.00116003	0.000997859	0.00153845	0.00151202	0.00102603	0.00120594	0.00144845	0.000986675	0.00106707	0.00122837
1H_Indole_3_acetamide	HMDB0029739	Indoles	C02693	NA	0.00125298	0.000847163	0.0016148	0.00159671	0.00164197	0.000812156	0.00194073	0.00101803	0.000681542	0.000232766	0.00122807	0.00100981	0.00120909	0.00130438	0.000758559	0.00180873	0.00136217	0.00183842
L_Lactic acid	HMDB0000190	Organic acids	C00256	Pyruvate metabolism; Metabolic pathways; Microbial metabolism in diverse environments; Vancomycin resistance	6.81522	3.64752	5.01738	3.9034	3.7394	5.04978	8.04445	3.20505	15.5162	6.49362	3.33951	4.341	3.78044	4.48675	7.7663	4.05743	4.64092	7.45611
Nicotinic acid	HMDB0001488	Pyridines	C00253	Nicotinate and nicotinamide metabolism; Tropane, piperidine and pyridine alkaloid biosynthesis; Biosynthesis of plant secondary metabolites; Biosynthesis of alkaloids derived from ornithine, lysine and nicotinic acid; Metabolic pathways; Biosynthesis of secondary metabolites; Microbial metabolism in diverse environments; Pertussis	0.0114444	0.00983792	0.0126488	0.0128083	0.0135852	0.00827042	0.0126639	0.00886917	0.0127249	0.0123718	0.0121735	0.0179042	0.010899	0.0103877	0.0170579	0.0113107	0.00966621	0.0123954
Methylcysteine	HMDB0002108	Amino acids	NA	NA	0.000548404	0.000823753	0.000906534	0.00101627	0.000903731	0.000828694	0.00130066	0.000735984	0.00114955	0.000953444	0.00121476	0.000974099	0.000865943	0.000864736	0.00112323	0.000711741	0.000899948	0.000828903
2_Phenylglycine	HMDB0002210	Amino acids	NA	NA	0.000522085	0.000447704	0.000630242	0.000567926	0.000646135	0.000482217	0.000717043	0.000484725	0.000776845	0.000503691	0.000672171	0.000694607	0.000453711	0.000532569	0.000673847	0.000438589	0.000501045	0.000550494
L_Tyrosine	HMDB0000158	Amino acids	C00082	Ubiquinone and other terpenoid-quinone biosynthesis; Puromycin biosynthesis; Monobactam biosynthesis; Tyrosine metabolism; Phenylalanine metabolism; Phenylalanine, tyrosine and tryptophan biosynthesis; Novobiocin biosynthesis; Cyanoamino acid metabolism; Methane metabolism; Thiamine metabolism; Phenylpropanoid biosynthesis; Isoquinoline alkaloid biosynthesis; Betalain biosynthesis; Glucosinolate …	0.267622	0.10378	0.103255	0.128729	0.200551	0.18834	0.402404	0.101537	0.227447	0.189627	0.181865	0.140081	0.140042	0.178393	0.157907	0.12094	0.132577	0.226102
L_Asparagine	HMDB0000168	Amino acids	C00152	Alanine, aspartate and glutamate metabolism; Cyanoamino acid metabolism; Aminoacyl-tRNA biosynthesis; Biosynthesis of plant secondary metabolites; Metabolic pathways; Biosynthesis of secondary metabolites; Biosynthesis of amino acids; Protein digestion and absorption; Mineral absorption; Central carbon metabolism in cancer	0.225684	0.0702107	0.0558514	0.0810659	0.100116	0.0767461	0.309758	0.0776091	0.183458	0.146258	0.117649	0.0882958	0.0974164	0.125357	0.123919	0.0935864	0.107455	0.111796
Hydroxyphenyllactic acid	HMDB0000755	Phenylpropanoic acids	C03672	NA	0.000681437	0.000653541	0.00084676	0.000824351	0.00100534	0.000959943	0.00117724	0.000658678	0.00104174	0.000731884	0.000915453	0.000842209	0.000634282	0.000738342	0.000879971	0.000612144	0.00104758	0.000925857
Aminoadipic acid	HMDB0000510	Amino acids	C00956	Lysine Degradation	0.0171971	0.00739467	0.00483288	0.00105999	0.00645659	0.0129537	0.0374519	0.00877997	0.00829111	0.0363177	0.0139937	0.0136156	0.0117172	0.0105432	0.0234736	0.0109227	0.00792583	0.0254444
Glucaric acid	HMDB0000663	Carbohydrates	C00818	NA	0.000227036	0.000231938	0.000305066	0.0004287	0.000278095	0.000319758	0.000649341	0.000199988	0.00030072	0.000379798	0.000314544	0.000584817	0.000219998	0.000359534	0.000296143	0.000201731	0.000278894	0.000251147
But_2_enoic acid	HMDB0010720	Fatty acids	C01771	NA	0.00101376	0.00148763	0.00180504	0.000999678	0.00164708	0.00286882	0.00157231	0.00128192	0.00196422	0.00095308	0.000998794	0.00137556	0.000536349	0.00143297	0.00181203	0.00201697	0.00101458	0.0016048
2_Hydroxy_3_methylbutyric acid	HMDB0000407	Fatty acids	NA	NA	0.00288141	0.000988473	0.000922429	0.000743169	0.00450002	0.00225805	0.00124831	0.000893841	0.0029237	0.00165572	0.000973656	0.000828839	0.000740255	0.00127234	0.00077418	0.00169357	0.000332062	0.00633215
Picolinic acid	HMDB0002243	Pyridines	C10164	Tryptophan metabolism; Metabolic pathways	0.000495842	0.00067544	0.000699312	0.000862187	0.000695545	0.000915762	0.000805416	0.000520983	0.000752431	0.000544031	0.00111678	0.000824235	0.000446436	0.00055966	0.000892727	0.00055355	0.000893489	0.00071165
Hippuric acid	HMDB0000714	Benzenoids	C01586	Phenylalanine metabolism; Metabolic pathways	0.00100671	0.000426671	0.00148141	0.00091911	0.00224507	0.00082843	0.00196069	0.000496285	0.0015162	0.000965161	0.00078408	0.000854616	0.000674065	0.000893812	0.00176357	0.000594857	0.00474446	0.00113399
L_Malic acid	HMDB0000156	Organic acids	C00149	Citrate cycle (TCA cycle); Pyruvate metabolism; Glyoxylate and dicarboxylate metabolism; Methane metabolism; Carbon fixation in photosynthetic organisms; Carbon fixation pathways in prokaryotes; Biosynthesis of plant secondary metabolites; Biosynthesis of phenylpropanoids; Biosynthesis of terpenoids and steroids; Biosynthesis of alkaloids derived from shikimate pathway; Biosynthesis of alkaloids …	0.103903	0.0557063	0.0585472	0.0566452	0.0521311	0.085041	0.126094	0.061771	0.102762	0.0887107	0.0746511	0.0602044	0.0528221	0.0698736	0.149153	0.0684694	0.0599295	0.0849346
N_Acetyl_L_aspartic acid	HMDB0000812	Amino acids	C01042	Alanine, aspartate and glutamate metabolism; Metabolic pathways	0.000236985	0.000500864	0.000235075	6.24e-05	4.54e-05	0.000214541	0.000158923	0.000533161	0.00136775	0.000351164	0.000369917	0.000119212	8.23e-05	0.000103506	0.00103479	0.000253281	0.000167334	0.000147642
N_Acetyl_L_tyrosine	HMDB0000866	Amino acids	C01657	NA	0.00101053	0.000885617	0.00154639	0.00109241	0.00113648	0.00106299	0.00125975	0.000854695	0.00108277	0.000920875	0.00137069	0.00138314	0.00118247	0.00104001	0.00136333	0.000824406	0.000954955	0.00125234
Indole_3_methyl acetate	HMDB0029738	Indoles	NA	NA	0.00237614	0.00302284	0.00401031	0.00303826	0.00290489	0.00263066	0.00366959	0.00242352	0.00264305	0.00254276	0.00365999	0.00338133	0.00254532	0.00305457	0.00360036	0.00273433	0.00272301	0.00344271
Ethylmethylacetic acid	HMDB0002176	Fatty acids	C18319	Protein digestion and absorption	0.0104362	0.0120056	0.0260521	0.0160484	0.0235623	0.0165159	0.015945	0.0101079	0.0175174	0.0115697	0.0214316	0.0327929	0.0107871	0.0138125	0.02258	0.00982251	0.0171557	0.0132147
2_Methyl_4_pentenoic acid	NA	Fatty acids	NA	NA	0.000487786	0.000418817	0.000589577	0.000586261	0.000610736	0.000480604	0.000938679	0.000398463	0.00062832	0.000459269	0.000664267	0.000667411	0.000476713	0.000562846	0.000600053	0.000430119	0.000421637	0.000532968
Benzoic acid	HMDB0001870	Benzenoids	C00539	NA	0.00869102	0.00496476	0.00604416	0.00574354	0.00427274	0.00517025	0.00888772	0.00536766	0.00669368	0.0054244	0.00594378	0.00642205	0.00485123	0.0043204	0.00726818	0.00397401	0.00625047	0.00565244
2_Hydroxycaproic acid	HMDB0001624	Fatty acids	NA	NA	0.00112941	0.00146977	0.00109214	0.00121992	0.000488271	0.00116561	0.00107773	0.00078944	0.000727973	0.00125031	0.00147452	0.00272422	0.00132403	0.00120912	0.00180512	0.000985331	0.00186346	0.00209728
Phenylacetic acid	HMDB0000209	Benzenoids	C07086	Phenylalanine metabolism; Styrene degradation; Metabolic pathways; Microbial metabolism in diverse environments	0.000636462	0.000176551	0.000161075	0.000412652	3.11e-05	0.000159651	0.000835651	0.000551874	0.00125824	0.00226538	2.96e-05	0.000179823	7.26e-07	7.26e-07	7.26e-07	0.000262333	0.000522769	7.26e-07
Indoleacetic acid	HMDB0000197	Indoles	C00954	Tryptophan metabolism; Biosynthesis of plant hormones; Metabolic pathways; Plant hormone signal transduction	0.00052279	0.00042487	0.000565442	0.000545399	0.000574805	0.000298674	0.000736489	0.000403184	0.000500396	0.000316942	0.00081367	0.000623455	0.000438802	0.000510437	0.000811127	0.000393037	0.000410725	0.000749979
Fumaric acid	HMDB0000134	Organic acids	C00122	TCA CYCLE	0.0436619	0.0211841	0.0217889	0.0224383	0.0225279	0.0345191	0.0479561	0.019814	0.034286	0.0335661	0.0253344	0.022022	0.0122327	0.0220923	0.0435698	0.0219991	0.0233609	0.028893
Glutaric acid	HMDB0000661	Organic acids	C00489	Fatty acid degradation; Lysine degradation; Metabolic pathways; Microbial metabolism in diverse environments	0.0037943	0.00247646	0.00295457	0.00295123	0.00311363	0.00309253	0.00392646	0.00252176	0.00250137	0.00266737	0.00316985	0.00312298	0.00236848	0.00230932	0.00396903	0.0021097	0.0026341	0.00356946
trans_Aconitic acid	HMDB0000958	Organic acids	C02341	C5-Branched dibasic acid metabolism; Metabolic pathways	0.0589198	0.0372702	0.0238011	0.0343789	0.0476998	0.0319542	0.0849783	0.0298625	0.0721458	0.0753705	0.0454656	0.0604972	0.0172579	0.0282407	0.0298149	0.0343333	0.0292991	0.0532423
Cis and trans_Cinnamic acid	HMDB0000567	Phenylpropanoic acids	C10438	NA	3.56e-05	5.17e-05	4.98e-05	8.81e-05	2.77e-05	6.79e-05	3.59e-05	2.94e-05	4.4e-05	2.13e-05	2.23e-06	4.61e-05	9.63e-06	4.39e-05	7.71e-05	2.93e-05	8.29e-05	2.04e-05
2_Phenylpropionate	HMDB0011743	Phenylpropanoic acids	NA	NA	0.000446101	8.32e-05	0.000204015	0.000309115	0.000104734	0.000206296	0.000511154	0.000142215	0.00035785	0.000515809	0.000148803	0.000339237	0.000272527	0.000178768	0.000480669	0.000289585	0.000151908	0.000253356
Indoleacrylic acid	HMDB0000734	Indoles	NA	NA	0.000244364	0.000121336	0.00074819	4.84e-05	0.000443707	0.000603928	3.81e-05	0.000311259	0.000321127	1.65e-05	0.000495109	0.000164872	0.000860746	0.000190006	1.65e-06	0.000659834	0.00162099	0.000250864
3_Indolepropionic acid	HMDB0002302	Indoles	NA	NA	0.000225233	4.72e-05	6.8e-05	0.000120825	0.000149895	0.000136687	0.000434331	0.000158322	0.000421635	0.000311195	0.000115288	0.000173136	9.05e-05	7.71e-05	0.000177894	0.000139502	6.38e-05	0.000348686
N_Phenylacetylphenylalanine	HMDB0002372	Amino acids	NA	NA	0.000430392	0.000577232	0.000845002	0.000408507	0.000623174	0.000159628	0.000441486	0.000211446	0.000407932	0.000244189	0.000430797	0.000300419	0.000501432	0.000410612	0.000528879	0.000423276	0.00038142	0.000301998
4_Hydroxyphenylpyruvic acid	HMDB0000707	Benzenoids	C01179	Ubiquinone and other terpenoid-quinone biosynthesis; Monobactam biosynthesis; Tyrosine metabolism; Phenylalanine, tyrosine and tryptophan biosynthesis; Novobiocin biosynthesis; Isoquinoline alkaloid biosynthesis; Biosynthesis of vancomycin group antibiotics; Biosynthesis of plant secondary metabolites; Biosynthesis of alkaloids derived from shikimate pathway; Metabolic pathways; Biosynthesis of s…	0.00587015	0.00268006	0.00567647	0.00393903	0.0055756	0.00195236	0.0853583	0.00316261	0.00755535	0.00422815	0.00363719	0.00267542	0.00194879	0.00614891	0.00514742	0.00340407	0.00688312	0.00661315
Azelaic acid	HMDB0000784	Fatty acids	C08261	NA	0.00112506	0.000587466	0.00501109	0.00102935	0.00105681	0.000883171	0.00362405	0.000760796	0.000720657	0.000939417	0.000797124	0.000631414	0.000729348	0.00122882	0.00627912	0.0011906	0.00101896	0.000908046
Sebacic acid	HMDB0000792	Fatty acids	C08277	NA	0.0017267	0.00168546	0.0023217	0.00169863	0.00196813	0.00151339	0.00202942	0.00139665	0.00155679	0.0013964	0.00202192	0.00215725	0.0014307	0.00161858	0.002441	0.00149883	0.00152967	0.00150642
Ketoleucine	HMDB0000695	Organic acids	C00233	Valine, leucine and isoleucine degradation; Valine, leucine and isoleucine biosynthesis; Glucosinolate biosynthesis; Metabolic pathways; Biosynthesis of secondary metabolites; 2-Oxocarboxylic acid metabolism; Biosynthesis of amino acids	0.00215607	0.00132968	0.00282284	0.00337456	0.00288997	0.00304381	0.00325421	0.00214483	0.00131076	0.00132678	0.00164627	0.002373	0.00117114	0.00124932	0.00593842	0.00370908	0.000208247	0.00374705
3_Methyl_2_oxovaleric acid	HMDB0000491	Organic acids	C03465	NA	0.00595617	0.00234236	0.00630394	0.00588777	0.00984616	0.00947868	0.0149982	0.00744775	0.0065479	0.00301828	0.00551653	0.0079364	0.00206121	0.00383921	0.01853	0.0134679	0.00144568	0.00783133
Phenylpyruvic acid	HMDB0000205	Benzenoids	C00166	Phenylalanine metabolism; Phenylalanine, tyrosine and tryptophan biosynthesis; Tropane, piperidine and pyridine alkaloid biosynthesis; Biosynthesis of plant secondary metabolites; Metabolic pathways; Biosynthesis of secondary metabolites; Biosynthesis of antibiotics; 2-Oxocarboxylic acid metabolism; Biosynthesis of amino acids	0.00253196	0.0012638	0.00100715	0.00153391	0.00170319	0.00302307	0.172703	0.000793681	0.00169672	0.00114229	0.000590546	0.00072351	0.000382616	0.00188512	0.00180452	0.0010865	0.00158887	0.0033848
Methylmalonic acid	HMDB0000202	Organic acids	C02170	Pyrimidine metabolism; Valine, leucine and isoleucine degradation; Propanoate metabolism; Metabolic pathways	0.000851626	0.000640267	0.00226409	0.00165652	0.00309014	0.00181405	0.00158709	0.0019198	0.00229365	0.00217194	0.00308191	0.00573783	0.00107235	0.00112948	0.00184287	0.00170805	0.00278528	0.00224249
D_2_Hydroxyglutaric acid	HMDB0000606	Organic acids	C01087	NA	0.00740951	0.004418	0.0126853	0.00817403	0.0152839	0.0144235	0.00441567	0.00630474	0.00675283	0.00884708	0.00988603	0.010609	0.00730754	0.00931537	0.0149215	0.00551966	0.019796	0.0191895
Glycine	HMDB0000123	Amino acids	C00037	Primary bile acid biosynthesis; Purine metabolism; Glycine, serine and threonine metabolism; Lysine degradation; Phosphonate and phosphinate metabolism; Cyanoamino acid metabolism; Glutathione metabolism; Glyoxylate and dicarboxylate metabolism; Methane metabolism; Thiamine metabolism; Porphyrin and chlorophyll metabolism; Aminoacyl-tRNA biosynthesis; Biosynthesis of plant secondary metabolites; …	1.03276	0.358581	0.271842	0.407671	0.549585	0.528184	1.2914	0.305571	0.733867	0.608284	0.501104	0.438617	0.454314	0.506342	0.918539	0.351776	0.422337	0.778123
Guanidoacetic acid	HMDB0000128	Amino acids	C00581	Glycine, serine and threonine metabolism; Arginine and proline metabolism; Metabolic pathways	0.00661252	0.00198863	0.00154607	0.000814	0.00495325	0.00159033	0.0135868	0.00331655	0.00243838	0.00911869	0.00493286	0.00364291	0.0043763	0.00570132	0.00526137	0.00188198	0.00695001	0.00634106
Citrulline	HMDB0000904	Amino acids	C00327	Arginine biosynthesis; Metabolic pathways; Biosynthesis of secondary metabolites; Biosynthesis of antibiotics; Biosynthesis of amino acids	0.0239107	0.0144608	0.0109759	0.0105684	0.0336449	0.0160036	0.0495677	0.016856	0.0534641	0.0470311	0.0165671	0.0226979	0.0127531	0.0148284	0.0291823	0.0134099	0.0142582	0.0346872
D_Gluconolactone	HMDB0000150	Carbohydrates	C00198	Pentose phosphate pathway; Metabolic pathways; Biosynthesis of secondary metabolites; Microbial metabolism in diverse environments; Biosynthesis of antibiotics; Carbon metabolism	0.0116905	0.00359653	0.00631486	0.00675723	0.0103508	0.0147273	0.0114073	0.00362958	0.00736376	0.00895507	0.0057079	0.00629746	0.00759678	0.00790339	0.0215461	0.00668384	0.00670947	0.0134178
Glycolic acid	HMDB0000115	Organic acids	C03547	Fatty acid degradation	0.0212747	0.0139096	0.0190037	0.0113343	0.0204451	0.0203444	0.0384023	0.0178795	0.0282618	0.0264611	0.036999	0.039028	0.01212	0.0186054	0.0213197	0.017314	0.0229745	0.0267155
L_Alpha_aminobutyric acid	HMDB0000452	Amino acids	C02356	Cysteine and methionine metabolism; Metabolic pathways	0.00159393	0.00114878	0.00145394	0.00118632	0.00144739	0.00110388	0.0020609	0.000920517	0.00148219	0.00139035	0.00150705	0.00168648	0.00120159	0.00143361	0.0019883	0.00115149	0.00116201	0.00185474
Glyceric acid	HMDB0000139	Carbohydrates	C00258	Pentose phosphate pathway; Glycine, serine and threonine metabolism; Glycerolipid metabolism; Glyoxylate and dicarboxylate metabolism; Methane metabolism; Metabolic pathways; Biosynthesis of secondary metabolites; Microbial metabolism in diverse environments; Biosynthesis of antibiotics; Carbon metabolism	0.00458132	0.00261877	0.00643457	0.00441188	0.0064386	0.0122715	0.0102471	0.00422152	0.0236339	0.00710885	0.00524597	0.00845202	0.00368014	0.00909425	0.0144336	0.0164215	0.00399296	0.00774484
L_Proline	HMDB0000162	Amino acids	C00148	Arginine and proline metabolism; Carbapenem biosynthesis; Prodigiosin biosynthesis; Novobiocin biosynthesis; Staurosporine biosynthesis; Aminoacyl-tRNA biosynthesis; Metabolic pathways; Biosynthesis of secondary metabolites; Biosynthesis of antibiotics; Biosynthesis of amino acids; ABC transporters; Protein digestion and absorption; Mineral absorption; Central carbon metabolism in cancer	0.450524	0.168555	0.136045	0.190871	0.280493	0.245253	0.681268	0.154647	0.343833	0.320253	0.232218	0.261231	0.233979	0.317286	0.24296	0.17355	0.231655	0.352111
Acetylglycine	HMDB0000532	Amino acids	NA	NA	0.00740919	0.00238732	0.00177854	0.00360491	0.00419043	0.00414698	0.00914015	0.00271643	0.00500254	0.00380421	0.00418401	0.00383515	0.00317532	0.00494658	0.00580019	0.0035968	0.00399385	0.00517869
L_Pipecolic acid	HMDB0000716	Amino acids	C00408	Lysine degradation; Tropane, piperidine and pyridine alkaloid biosynthesis; Biosynthesis of plant secondary metabolites; Biosynthesis of alkaloids derived from ornithine, lysine and nicotinic acid; Metabolic pathways; Biosynthesis of secondary metabolites	0.00685917	0.000263292	0.00322476	0.00195037	0.00761931	0.00909101	0.00581969	0.00239601	0.00515886	0.0054403	0.00392039	0.00497286	0.0030173	0.00359088	0.00401309	0.00303396	0.00452299	0.00524955
Erythronic acid	HMDB0000613	Carbohydrates	NA	NA	0.00376953	0.00115584	0.00159858	0.00131879	0.00224249	0.00241713	0.00202638	0.00105118	0.00127852	0.00246479	0.00143851	0.00161762	0.0008023	0.0014772	0.00187081	0.00125033	0.00150253	0.00351416
N_Acetylserine	HMDB0002931	Amino acids	NA	NA	0.0150691	0.00597945	0.00609175	0.0063836	0.00786468	0.0105597	0.0197092	0.0063954	0.00819306	0.0109843	0.00883118	0.00881176	0.0074368	0.0104275	0.00681981	0.00658998	0.00825725	0.0089349
Ribonolactone	HMDB0001900	Carbohydrates	C02674	NA	0.00829816	0.006551	0.00464895	0.00588024	0.0183125	0.041464	0.0194296	0.00259736	0.00463902	0.0144357	0.00359282	0.00654888	0.0576267	0.0228153	0.013958	0.00426379	0.0294824	0.0148419
Ribonic acid	HMDB0000867	Carbohydrates	C01685	NA	0.0174994	0.00358939	0.00384393	0.00819243	0.0170268	0.0266478	0.0229751	0.00219304	0.00538003	0.0121644	0.00915528	0.0093822	0.0266439	0.0187439	0.0243824	0.00978474	0.0256687	0.0185817
Shikimic acid	HMDB0003070	Organooxygen compounds	C00493	Phenylalanine, tyrosine and tryptophan biosynthesis; Biosynthesis of plant secondary metabolites; Biosynthesis of phenylpropanoids; Biosynthesis of alkaloids derived from shikimate pathway; Biosynthesis of plant hormones; Metabolic pathways; Biosynthesis of secondary metabolites; Biosynthesis of antibiotics; Biosynthesis of amino acids	0.00123943	0.00134807	0.00106811	0.000942704	0.00177422	0.000946811	0.00204998	0.000866923	0.00104685	0.000844033	0.00152096	0.00173369	0.00073183	0.00106337	0.00166259	0.00102811	0.00116255	0.000988502
N_Acetylglutamine	HMDB0006029	Amino acids	NA	NA	0.000841024	0.000489268	0.000719766	0.000594111	0.000854066	0.00147173	0.0011212	0.000492495	0.000640499	0.000823965	0.000870524	0.000691379	0.0010229	0.000950529	0.00203655	0.000547173	0.00136211	0.00113184
N_Acetylneuraminic acid	HMDB0000230	Carbohydrates	C19910	NA	0.00251947	0.0012821	0.00153121	0.00143295	0.00231011	0.00163597	0.00413143	0.00184873	0.00803851	0.00316223	0.0026723	0.00409861	0.00243892	0.00419879	0.00331981	0.00208804	0.0029241	0.00263389
Melibiose	HMDB0000048	Carbohydrates	C05400	NA	0.000876482	0.000838382	0.00117772	0.00103196	0.0010736	0.000903057	0.0011907	0.000772062	0.000915622	0.00078762	0.00121431	0.00119345	0.000806929	0.000951932	0.00114327	0.000778792	0.00084833	0.000969566
Formic acid	HMDB0000142	Fatty acids	C00058	Pyruvate metabolism; Chloroalkane and chloroalkene degradation; Glyoxylate and dicarboxylate metabolism; Methane metabolism; Carbon fixation pathways in prokaryotes; Nitrogen metabolism; Metabolic pathways; Microbial metabolism in diverse environments; Carbon metabolism; Degradation of aromatic compounds	0.00929151	0.00778231	0.0141961	0.00598784	0.0105691	0.0108188	0.0179367	0.010223	0.0113201	0.00666356	0.0144656	0.0151876	0.00661108	0.00768955	0.011498	0.00710483	0.00734487	0.0068648
Acetic acid	HMDB0000042	Fatty acids	C00033	Glycolysis / Gluconeogenesis; Taurine and hypotaurine metabolism; Phosphonate and phosphinate metabolism; Glycosaminoglycan biosynthesis - heparan sulfate / heparin; Pyruvate metabolism; Glyoxylate and dicarboxylate metabolism; Propanoate metabolism; C5-Branched dibasic acid metabolism; Methane metabolism; Carbon fixation pathways in prokaryotes; Zeatin biosynthesis; Sulfur metabolism; Metabolic …	0.204584	0.0760836	0.130703	0.0948023	0.145643	0.189613	0.196892	0.0784248	0.106336	0.180968	0.0820339	0.108513	0.119557	0.119422	0.270803	0.114244	0.11709	0.149413
L_Valine	HMDB0000883	Amino acids	C00183	Valine, leucine and isoleucine degradation; Valine, leucine and isoleucine biosynthesis; Penicillin and cephalosporin biosynthesis; Cyanoamino acid metabolism; Pantothenate and CoA biosynthesis; Glucosinolate biosynthesis; Aminoacyl-tRNA biosynthesis; Biosynthesis of plant secondary metabolites; Biosynthesis of alkaloids derived from shikimate pathway; Metabolic pathways; Biosynthesis of secondar…	0.6087	0.238206	0.276092	0.366682	0.479659	0.42865	1.04305	0.24405	0.410508	0.435146	0.439321	0.326844	0.324818	0.378179	0.345645	0.209059	0.325224	0.537127
Pyroglutamic acid	HMDB0000267	Amino acids	C01879	Glutathione metabolism; Metabolic pathways	0.712225	0.201406	0.181561	0.209908	0.361653	0.30338	0.794871	0.190741	0.32609	0.415838	0.321495	0.318763	0.229722	0.293161	0.524222	0.205286	0.283578	0.476213
5_Aminolevulinic acid	HMDB0001149	Amino acids	C00430	Glycine, serine and threonine metabolism; Porphyrin and chlorophyll metabolism; Biosynthesis of plant secondary metabolites; Metabolic pathways; Biosynthesis of secondary metabolites; Microbial metabolism in diverse environments; ABC transporters	0.00449363	0.00147459	0.00339565	0.00162008	0.00161006	0.00123226	0.00449007	0.00218573	0.00186561	0.0028942	0.00399936	0.00216764	0.00175798	0.00185414	0.00713682	0.00186432	0.00189421	0.00195196
D_Glucose	HMDB0000122	Carbohydrates	C00031	Glycolysis / Gluconeogenesis; Pentose phosphate pathway; Galactose metabolism; Starch and sucrose metabolism; Amino sugar and nucleotide sugar metabolism; Streptomycin biosynthesis; Neomycin, kanamycin and gentamicin biosynthesis; Indole alkaloid biosynthesis; Metabolic pathways; Biosynthesis of secondary metabolites; Biosynthesis of antibiotics; ABC transporters; Two-component system; Phosphotra…	1.31219	0.601539	0.494583	0.621417	1.69854	2.27334	1.02992	0.385544	1.46968	1.50465	0.971489	0.725152	0.846235	0.624426	3.25633	0.524452	1.09551	2.78169
Lactulose	HMDB0000740	Carbohydrates	C07064	NA	0.000414415	0.000395565	0.000556845	0.000487929	0.000507613	0.000723827	0.000562673	0.000365043	0.000432921	0.000372399	0.000574145	0.000565464	0.000381529	0.000450053	0.000928095	0.000368225	0.000399976	0.000458426
D_Maltose and Alpha_Lactose	NA	Carbohydrates	NA	NA	0.00178738	0.00151298	0.00446792	0.00962092	0.0128722	0.0325812	0.000983615	0.000466965	0.00274923	0.00247961	0.0012791	0.00136008	0.00171062	0.00107538	0.187735	0.000991713	0.00426375	0.048452
Maltotriose	HMDB0001262	Carbohydrates	C01835	ABC transporters; Carbohydrate digestion and absorption	0.00291134	0.00133182	0.00228565	0.0305727	0.00271143	0.00129226	0.00170663	0.0011072	0.0015563	0.00112951	0.00174142	0.00171151	0.0011572	0.00136504	0.0753889	0.00111685	0.00256736	0.00503789
3_Hydroxybutyric acid	HMDB0000357	Organic acids	C01089	Synthesis and degradation of ketone bodies; Butanoate metabolism; Metabolic pathways; cAMP signaling pathway	0.0831085	0.0200562	0.0231579	0.0193249	0.0555324	0.0470873	0.0607035	0.0191858	0.0773918	0.0516096	0.0199751	0.0266181	0.0181747	0.0175442	0.0652607	0.02421	0.0293484	0.0502795
L_Methionine	HMDB0000696	Amino acids	C00073	Methionine Metabolism	0.50276	0.184983	0.186629	0.228323	0.296596	0.338293	0.746179	0.189366	0.417981	0.376239	0.280328	0.316656	0.280691	0.365237	0.285954	0.223604	0.278766	0.452472
4_Aminohippuric acid	HMDB0001867	Benzenoids	D06890	NA	0.000491392	0.000469041	0.000660279	0.000578561	0.000601902	0.000505199	0.000667189	0.000432849	0.000513335	0.000441572	0.000680792	0.000669099	0.000452397	0.00053365	0.000640965	0.000436623	0.000472199	0.000543578
alpha_Hydroxyisobutyric acid	HMDB0000729	Organic acids	NA	NA	0.023696	0.0183425	0.0224676	0.0236699	0.0220773	0.0191904	0.0234601	0.0152839	0.0184235	0.0155926	0.0238874	0.0160723	0.0133559	0.0166417	0.023817	0.0157003	0.0149312	0.013723
2_Hydroxybutyric acid	HMDB0000008	Organic acids	C05984	Propanoate metabolism	0.00252209	0.00182586	0.00251016	0.00217059	0.00273447	0.00278288	0.0037775	0.00157451	0.00324619	0.00286691	0.00249413	0.00242957	0.00212277	0.00225655	0.00740065	0.00201842	0.00211073	0.00495561
3_Hydroxyisovaleric acid	HMDB0000754	Fatty acids	NA	NA	0.00152244	0.00135068	0.00142938	0.0016764	0.00142238	0.00167027	0.00211034	0.00111553	0.00156203	0.00133476	0.00173628	0.0018088	0.0011865	0.00142526	0.00190277	0.00108817	0.00135612	0.00142814
Glutaconic acid	HMDB0000620	Organic acids	C02214	NA	0.0203372	0.014414	0.0274067	0.0264903	0.0318388	0.0284985	0.0127392	0.0130363	0.0196993	0.0185685	0.0176788	0.0166898	0.0193556	0.0273854	0.0392061	0.0117983	0.0288538	0.0282957
L_Isoleucine and L_Leucine	NA	Amino acids	NA	NA	0.949582	0.388706	0.314301	0.465444	0.692234	0.627595	1.4346	0.428276	0.745866	0.738378	0.604193	0.59868	0.51825	0.700199	0.599687	0.395726	0.493375	0.777046
D_Xylose	HMDB0000098	Carbohydrates	C00181	Pentose and glucuronate interconversions; Amino sugar and nucleotide sugar metabolism; Metabolic pathways; ABC transporters	0.0162731	0.0090778	0.0118754	0.0127334	0.0128414	0.0121522	0.0337236	0.0113567	0.023398	0.0122165	0.0157139	0.0189128	0.0121072	0.0159462	0.024827	0.00967582	0.0196266	0.0161594
D_Xylulose	HMDB0001644	Carbohydrates	NA	NA	0.011917	0.00637188	0.00863258	0.00717974	0.00961444	0.00922131	0.0241478	0.0069634	0.0151736	0.0134638	0.00740042	0.014622	0.00768585	0.0100221	0.0115592	0.00604582	0.0120917	0.0102172
Rhamnose	HMDB0000849	Carbohydrates	C00507	NA	0.00349595	0.00189668	0.00160584	0.00186267	0.00482908	0.00204395	0.00219292	0.00121109	0.00329681	0.00189573	0.00208901	0.00315016	0.00255967	0.00274949	0.002331	0.00252269	0.00390301	0.00160508
p_Hydroxymandelic acid	HMDB0000822	Benzenoids	C11527	NA	0.000383496	0.000272973	0.000312633	0.000407997	0.000330398	0.000245575	0.000393816	0.000232436	0.000253906	0.000319198	0.000434381	0.000517377	0.000457088	0.000267131	0.000502961	0.000256233	0.000286965	0.000260572
D_Fructose	HMDB0000660	Carbohydrates	C00795	Galactose metabolism; Metabolic pathways	0.00476902	0.0021865	0.00231455	0.00446879	0.00585699	0.0057541	0.0129042	0.00219553	0.00702381	0.00567122	0.00330364	0.00636663	0.00496133	0.00736273	0.00897883	0.00265583	0.00502834	0.00479731
N_Acetyl_D_glucosamine	HMDB0000215	Carbohydrates	C00140	Amino Sugar Metabolism	0.00350039	0.00214755	0.00255628	0.00297908	0.00233027	0.00298857	0.00821547	0.00264516	0.00198738	0.00203705	0.00263569	0.00361951	0.00234935	0.00260223	0.0024815	0.00206224	0.00480201	0.00320516
Propanoic acid	HMDB0000237	Fatty acids	C00163	Propanoate metabolism; Ethylbenzene degradation; Nicotinate and nicotinamide metabolism; Metabolic pathways; Microbial metabolism in diverse environments; Degradation of aromatic compounds; Carbohydrate digestion and absorption; Protein digestion and absorption	0.00840435	0.00510267	0.00911219	0.0112365	0.0118175	0.00878046	0.01177	0.00319212	0.00581282	0.0135528	0.00810368	0.00777404	0.00338553	0.00894395	0.008643	0.00816531	0.00864258	0.00667636
Glyceraldehyde	HMDB0001051	Carbohydrates	C02154	NA	0.00241509	0.00374149	0.00277427	0.00461471	0.0034172	0.00401588	0.00546364	0.00367425	0.00301674	0.00179341	0.00238939	0.000349292	0.00103645	0.00224014	0.00582473	0.000694653	0.00380839	0.00108756
2_Furoic acid	HMDB0000617	Furans	C01546	Furfural degradation; Metabolic pathways; Microbial metabolism in diverse environments	0.000561657	0.000418317	0.000623501	0.000515993	0.000567571	0.000462094	0.000595036	0.00039817	0.000457821	0.000394504	0.000608543	0.000644257	0.000403473	0.000484577	0.00059184	0.000407504	0.000426823	0.000494178
p_Hydroxyphenylacetic acid	HMDB0000020	Benzenoids	C00642	Tyrosine metabolism; Phenylalanine metabolism; Metabolic pathways; Microbial metabolism in diverse environments; Degradation of aromatic compounds	0.000632229	0.000232783	0.000151892	9.39e-05	0.000494879	0.00018277	0.000380731	0.000178511	0.000199327	0.000362401	0.000135429	6.23e-05	7.41e-05	0.000367557	0.000301606	9.42e-05	0.000416174	0.000528587
L_Tryptophan	HMDB0000929	Amino acids	C00078	Glycine, serine and threonine metabolism; Tryptophan metabolism; Phenylalanine, tyrosine and tryptophan biosynthesis; Staurosporine biosynthesis; Indole alkaloid biosynthesis; Glucosinolate biosynthesis; Aminoacyl-tRNA biosynthesis; Biosynthesis of plant secondary metabolites; Biosynthesis of phenylpropanoids; Biosynthesis of alkaloids derived from shikimate pathway; Biosynthesis of plant hormone…	0.0774407	0.0344905	0.0341953	0.0434617	0.0616021	0.0501078	0.111598	0.0295001	0.0682138	0.0742561	0.0513952	0.0598015	0.0459636	0.0609066	0.0541388	0.0374104	0.0377369	0.0875011
Butyric acid	HMDB0000039	Fatty acids	C00246	Butanoate metabolism; Metabolic pathways; Carbohydrate digestion and absorption; Protein digestion and absorption	0.00933945	0.00404816	0.00493694	0.00839931	0.0156047	0.00866854	0.0064549	0.00341514	0.00427425	0.00765752	0.00437686	0.00345163	0.0097592	0.00961697	0.00486057	0.0125309	0.00694383	0.00707368
Isobutyric acid	HMDB0001873	Fatty acids	C02632	Metabolic pathways; Microbial metabolism in diverse environments; Degradation of aromatic compounds; Protein digestion and absorption	0.00559915	0.00511424	0.00860686	0.00615048	0.00935805	0.00924696	0.00734827	0.00448843	0.00535043	0.00540995	0.0101707	0.00977977	0.00621345	0.00596447	0.00580961	0.00668127	0.00736104	0.0092991
Malonic acid	HMDB0000691	Organic acids	C04025	NA	0.000791656	0.000383273	0.000580374	0.000515852	0.000626606	0.000503213	0.000822738	0.000379584	0.00045422	0.000840351	0.000587996	0.00059071	0.000288557	0.000498317	0.000787597	0.000525114	0.000489252	0.000899955
Tartaric acid	HMDB0000956	Carbohydrates	C00898	Glyoxylate and dicarboxylate metabolism; Metabolic pathways	0.000212245	0.000142762	0.000259021	0.000219746	0.000206035	0.000182346	0.000243281	0.000134872	0.000186716	0.000167108	0.000220202	0.000201562	0.000180643	0.000158585	0.00025483	0.000148023	0.000171773	0.000178191
Selenomethionine	HMDB0003966	Amino acids	C05335	Selenocompound metabolism; Metabolic pathways	0.114605	0.13177	0.206624	0.115592	0.148547	0.256992	0.283037	0.130966	0.147705	0.191926	0.210137	0.193766	0.156175	0.0710332	0.141419	0.0925704	0.123874	0.154354
Oxalic acid	HMDB0002329	Organic acids	C00209	Purine metabolism; Chloroalkane and chloroalkene degradation; Glyoxylate and dicarboxylate metabolism; Metabolic pathways; Microbial metabolism in diverse environments	0.0255519	0.0159615	0.0221726	0.0204763	0.0258079	0.022207	0.0483831	0.00818414	0.0142065	0.0174692	0.0238041	0.0125834	0.0152203	0.00897057	0.0328867	0.0149733	0.0142382	0.0343274
Maleic acid	HMDB0000176	Organic acids	C00122	Citrate cycle (TCA cycle); Oxidative phosphorylation; Arginine biosynthesis; Alanine, aspartate and glutamate metabolism; Tyrosine metabolism; Phenylalanine metabolism; Pyruvate metabolism; Styrene degradation; Butanoate metabolism; Carbon fixation pathways in prokaryotes; Nicotinate and nicotinamide metabolism; Biosynthesis of plant secondary metabolites; Biosynthesis of phenylpropanoids; Biosyn…	0.0405899	0.0180979	0.020361	0.0175676	0.0201937	0.0345603	0.0531378	0.0200021	0.0344623	0.0409151	0.0206154	0.024806	0.0124267	0.0196587	0.0485603	0.0267946	0.0210582	0.031205
Citraconic acid	HMDB0000634	Fatty acids	C02226	NA	0.0027621	0.00041735	0.000718092	0.000512575	0.000585501	0.000471901	0.000603414	0.000374969	0.000444558	0.000454259	0.000605621	0.000568915	0.00040956	0.000479202	0.000791958	0.000368718	0.000468465	0.000857748
Methylsuccinic acid	HMDB0001844	Fatty acids	C08645	NA	0.00391504	0.0027274	0.00367865	0.00302555	0.00362377	0.00323609	0.00358357	0.00267255	0.00329585	0.00284363	0.00353737	0.00446123	0.00278153	0.00279807	0.00409335	0.00255615	0.00288589	0.00377284
Adipic acid	HMDB0000448	Fatty acids	C06104	Caprolactam degradation; Metabolic pathways; Microbial metabolism in diverse environments; Degradation of aromatic compounds	0.000919215	0.000559913	0.00154581	0.00137316	0.00143862	0.00102281	0.00207975	0.000605327	0.000579645	0.00119143	0.000696849	0.000609619	0.000730191	0.000588195	0.00149165	0.0010488	0.00102563	0.00115173
Methylglutaric acid	HMDB0000752	Fatty acids	NA	NA	0.000463127	0.00012293	0.00072946	0.000341563	0.000623317	0.000658076	0.000737183	0.00014244	0.000617487	0.000602327	0.000787971	0.000585796	0.000411869	0.000504093	0.000919742	0.000660681	0.000341041	0.000263132
Phthalic acid	HMDB0002107	Benzenoids	C01606	Polycyclic aromatic hydrocarbon degradation; Metabolic pathways; Microbial metabolism in diverse environments; Degradation of aromatic compounds; ABC transporters	0.000483419	0.000454695	0.00065853	0.000461703	0.000483868	0.0004118	0.000641667	0.000328914	0.000408205	0.000380228	0.000871783	0.00063872	0.000421374	0.000400299	0.000483772	0.000470078	0.000546376	0.000517073
cis_Aconitic acid	HMDB0000072	Organic acids	C00417	Citrate cycle (TCA cycle); Glyoxylate and dicarboxylate metabolism; C5-Branched dibasic acid metabolism; Carbon fixation pathways in prokaryotes; Biosynthesis of plant secondary metabolites; Biosynthesis of phenylpropanoids; Biosynthesis of terpenoids and steroids; Biosynthesis of alkaloids derived from shikimate pathway; Biosynthesis of alkaloids derived from ornithine, lysine and nicotinic acid…	0.0506392	0.0340626	0.0231207	0.0316832	0.0446692	0.0371072	0.0726937	0.0271896	0.072445	0.0626379	0.0434824	0.0645824	0.0170686	0.0265343	0.0321884	0.0296508	0.0272171	0.0526671
Tauro_w_muricholic acid	NA	Bile acids	NA	NA	0.00145293	9.64e-05	0.000935472	0.00165179	0.00317194	0.00376611	0.000673629	0.0017233	0.000560642	0.00265519	9.13e-06	0.00228273	0.00103545	0.00217164	0.00483478	9.13e-06	0.00339687	0.00463169
Tauro_a_muricholic acid and Tauro_b_muricholic acid	NA	Bile acids	NA	NA	0.000450208	0.000148342	0.000309396	0.000543546	0.000790257	0.00101589	0.000247893	0.000431903	0.000320812	0.00125205	0.000160129	0.000433851	0.000235954	0.000864518	0.000791372	0.000102698	0.000844052	0.00150141
Pimelic acid	HMDB0000857	Fatty acids	C02656	Biotin metabolism; Metabolic pathways	0.000456339	0.000431051	0.000562392	0.000525239	0.000505692	0.000484441	0.000638373	0.000412871	0.000519439	0.000521738	0.000617187	0.000587953	0.000456461	0.00053578	0.000870293	0.000400209	0.000576023	0.000528149
Caproic acid	HMDB0000535	Fatty acids	C01585	NA	0.00291042	0.0018478	0.00191248	0.00289528	0.00458796	0.00414068	0.00206003	0.00110478	0.00145813	0.00180104	0.00148499	0.00146593	0.00400175	0.00369434	0.00247701	0.00406268	0.00347213	0.00227114
Suberic acid	HMDB0000893	Fatty acids	C08278	NA	0.00262002	0.000679398	0.00551273	0.00256576	0.00158567	0.00223305	0.00162919	0.000801459	0.000814275	0.00183588	0.00100899	4.79e-05	0.000749803	0.00175146	0.00594879	0.00113251	0.000526063	0.00102431
Tauroursodeoxycholic acid	HMDB0000874	Bile acids	NA	NA	3.94e-05	1.41e-05	4.99e-05	2.09e-05	0.00010609	0.000100246	3.01e-05	3.31e-05	3.11e-05	9.82e-05	5.92e-05	6.37e-05	2.36e-05	9.94e-05	0.000118844	3.84e-05	6.74e-05	0.000429528
Taurohyodeoxycholic acid	NA	Bile acids	NA	NA	7.8e-05	7.24e-05	0.000104752	0.000124086	0.000133571	0.000203357	0.000103356	6.98e-05	0.000143701	0.000161799	0.000107432	0.000144328	6.99e-05	8.27e-05	0.000228142	0.000154099	0.000179872	0.000514927
Taurocholic acid	HMDB0000036	Bile acids	C05122	Bile Acid Biosynthesis	0.000696686	0.000157229	0.00088407	0.00158736	0.00204013	0.00210602	0.000486745	0.000734528	0.000688754	0.00247937	0.000903881	0.00147414	0.000593309	0.00102529	0.0026403	0.000828732	0.00231106	0.00799808
Citric acid	HMDB0000094	Organic acids	C00158	Citrate cycle (TCA cycle); Alanine, aspartate and glutamate metabolism; Glyoxylate and dicarboxylate metabolism; Carbon fixation pathways in prokaryotes; Biosynthesis of plant secondary metabolites; Biosynthesis of phenylpropanoids; Biosynthesis of terpenoids and steroids; Biosynthesis of alkaloids derived from shikimate pathway; Biosynthesis of alkaloids derived from ornithine, lysine and nicoti…	0.0511815	0.0309695	0.0233059	0.0239445	0.042586	0.027377	0.0881028	0.0281273	0.0769753	0.0707798	0.043801	0.0580044	0.0171384	0.0286769	0.0345871	0.031429	0.0263854	0.0531704
Isocitric acid	HMDB0000193	Organic acids	C00311	Citrate cycle (TCA cycle); Glyoxylate and dicarboxylate metabolism; Carbon fixation pathways in prokaryotes; Biosynthesis of plant secondary metabolites; Biosynthesis of phenylpropanoids; Biosynthesis of terpenoids and steroids; Biosynthesis of alkaloids derived from shikimate pathway; Biosynthesis of alkaloids derived from ornithine, lysine and nicotinic acid; Biosynthesis of alkaloids derived f…	0.00276429	0.000466679	0.00125671	0.000830205	0.00147345	0.000550228	0.00273146	0.00114084	0.00218455	0.00313603	0.00227323	0.00181354	0.000596626	0.000748544	0.00175527	0.000766329	0.000561254	0.0026459
3_Phenylbutyric acid	HMDB0001955	Phenylpropanoic acids	NA	NA	3.26e-05	4.99e-05	2.54e-05	2.14e-05	2.92e-05	3.21e-05	2.47e-05	1.84e-05	3.37e-05	2.54e-05	5.88e-05	6.47e-05	6.07e-05	4.05e-05	6.36e-05	1.71e-05	5.47e-05	3.29e-05
Heptanoic acid	HMDB0000666	Fatty acids	C17714	NA	0.000415592	0.000442377	0.000845083	0.000415917	0.000302596	0.000845162	0.000200923	3.72e-05	0.000348281	0.000190996	0.000886407	0.000357956	0.000112881	0.00013473	0.000758256	0.00010054	0.000546786	5e-05
Pyruvate	HMDB0000243	Organic acids	C00022	Glycolysis / Gluconeogenesis; Citrate cycle (TCA cycle); Pentose phosphate pathway; Pentose and glucuronate interconversions; Ascorbate and aldarate metabolism; Alanine, aspartate and glutamate metabolism; Glycine, serine and threonine metabolism; Monobactam biosynthesis; Cysteine and methionine metabolism; Valine, leucine and isoleucine biosynthesis; Arginine and proline metabolism; Tyrosine met…	0.012865	0.027547	0.0258007	0.0214166	0.00880035	0.0191663	0.0211625	0.0331666	0.00853911	0.00648534	0.0172905	0.0423176	0.0118101	0.0207192	0.0719593	0.0113542	0.0111116	0.00507815
Taurochenodeoxycholic acid	HMDB0000951	Bile acids	C05465	Bile Acid Biosynthesis	5.12e-05	1.06e-05	0.000131708	4.46e-05	6.33e-05	9.95e-05	4.36e-05	0.000121918	2.43e-05	0.000159525	0.000105025	0.000111495	7.5e-05	0.000168711	0.000386065	1.68e-05	0.000238839	0.00068896
w_muricholic acid	HMDB0000364	Bile acids	C17727	Secondary bile acid biosynthesis	9.45e-05	3.58e-05	5.33e-05	5.18e-05	0.000125366	0.000122512	6.49e-05	5.9e-05	5.1e-05	8.17e-05	5.94e-05	4.69e-05	4.11e-05	4.99e-05	0.000230717	6.66e-05	0.000123632	0.000121267
a_muricholic acid and b_muricholic acid	NA	Bile acids	NA	NA	0.000136032	9.82e-05	0.000132771	0.000118629	0.000174307	0.000269911	0.000134973	8.89e-05	0.000103568	9.61e-05	0.00013772	0.000135697	0.000103605	0.000109832	0.000551766	0.000104943	0.000130709	0.000382878
Oxoglutaric acid	HMDB0000208	Organic acids	C00026	Citrate cycle (TCA cycle); Pentose and glucuronate interconversions; Ascorbate and aldarate metabolism; Arginine biosynthesis; Alanine, aspartate and glutamate metabolism; Lysine biosynthesis; Lysine degradation; Histidine metabolism; Furfural degradation; Taurine and hypotaurine metabolism; D-Glutamine and D-glutamate metabolism; Glyoxylate and dicarboxylate metabolism; Butanoate metabolism; C5-…	0.00721228	0.00438217	0.00702737	0.00377312	0.00709431	0.00633264	0.0096062	0.00575869	0.00315481	0.00356575	0.00391652	0.010051	0.00215614	0.0043661	0.021306	0.00980165	0.00200894	0.00986926
Glycoursodeoxycholic acid	HMDB0000708	Bile acids	NA	NA	9.8e-05	3.92e-05	0.00010356	8.29e-06	7.31e-08	0.000252676	0.000126189	7.31e-08	3.82e-05	5.7e-05	1.73e-05	0.000215788	4.58e-05	0.000145389	7.31e-07	8.07e-05	5.28e-05	0.000183301
Octanoic acid	HMDB0000482	Fatty acids	C06423	Fatty acid biosynthesis; Biosynthesis of plant secondary metabolites; Biosynthesis of alkaloids derived from terpenoid and polyketide; Metabolic pathways	0.019529	0.0147668	0.0191819	0.0237527	0.0233026	0.0198652	0.0217909	0.0163577	0.0179116	0.0170636	0.0248968	0.0273989	0.0195928	0.0208189	0.0319097	0.0198618	0.0173524	0.0221322
Taurolithocholic acid	HMDB0000722	Bile acids	C02592	Bile Acid Biosynthesis	0.00110927	9.08e-06	0.00127375	9.08e-07	0.000531443	0.000369662	9.08e-07	0.00274891	9.08e-07	9.08e-07	0.00249098	0.00181277	0.00261953	0.00141522	0.000906159	0.000202213	0.000390732	0.000285876
muro_cholic acid	NA	Bile acids	NA	NA	2.02e-05	1.93e-05	3.79e-05	2.73e-05	2.9e-05	2.08e-05	2.74e-05	2.77e-05	2.11e-05	1.82e-05	2.99e-05	4.34e-05	2.26e-05	3.09e-05	5.7e-05	2.52e-05	1.94e-05	3.09e-05
Hyodeoxycholic acid	HMDB0000733	Bile acids	NA	NA	5.83e-05	5.5e-05	8.47e-05	9.86e-05	0.00011306	0.000216964	9.3e-05	6.17e-05	9.29e-05	6.11e-05	9.63e-05	9.61e-05	4.73e-05	6.33e-05	0.000101662	6.65e-05	5.08e-05	9.67e-05
Cholic acid	HMDB0000619	Bile acids	C00695	Primary bile acid biosynthesis; Secondary bile acid biosynthesis; Metabolic pathways; Bile secretion	5.5e-05	3.51e-05	6.46e-05	5e-05	6.99e-05	5.06e-05	5.73e-05	3.83e-05	3.77e-05	5.97e-05	5.48e-05	7.95e-05	5.54e-05	5.8e-05	0.000106349	9.21e-05	5.32e-05	0.000222825
Oxoadipic acid	HMDB0000225	Organic acids	C00322	Lysine biosynthesis; Lysine degradation; Tryptophan metabolism; Methane metabolism; Metabolic pathways; Microbial metabolism in diverse environments; Biosynthesis of antibiotics; 2-Oxocarboxylic acid metabolism; Biosynthesis of amino acids	0.000760102	0.000726655	0.00102134	0.000917123	0.000933991	0.000781597	0.0011189	0.000669546	0.000794045	0.000683039	0.00105307	0.00103572	0.000699784	0.000840324	0.000991467	0.000693951	0.000730414	0.000923511
Glycocholic acid	HMDB0000138	Bile acids	C01921	Bile Acid Biosynthesis	0.000128587	2.02e-05	4.43e-05	0.000129407	2.99e-05	0.000121883	1.68e-05	1.3e-06	7.33e-05	6.85e-05	3.29e-05	7.44e-07	1.69e-05	4.63e-06	0.000181393	2.14e-05	8.96e-05	9.64e-05
Nonanoic acid	HMDB0000847	Fatty acids	C01601	NA	0.00393038	0.00403299	0.00548042	0.00496725	0.00449855	0.00632389	0.00382321	0.0026201	0.00187596	0.0021483	0.00566622	0.00348893	0.00358049	0.00242149	0.0065362	0.00306905	0.0047176	0.00353569
Decanoic acid	HMDB0000511	Fatty acids	C01571	Fatty acid biosynthesis; Metabolic pathways	0.00265335	0.00318941	0.0036946	0.00425714	0.00641509	0.0074044	0.00238824	0.00187707	0.00160789	0.00197836	0.00180915	0.00181612	0.00430008	0.00344627	0.00906316	0.0052302	0.00320054	0.00605071
Undecylenic acid	HMDB0033724	Fatty acids	C13910	NA	0.00123906	0.00165223	0.00200016	0.00190998	0.00168946	0.00197664	0.00196508	0.00157832	0.00149377	0.000934704	0.00204653	0.00208667	0.000922061	0.00110561	0.00263648	0.00161948	0.00158863	0.00186147
Glycochenodeoxycholic acid	HMDB0000637	Bile acids	C05466	Bile Acid Biosynthesis	0.00012692	0.000258587	6.04e-05	0.000289943	0.000206113	0.000185414	0.000121158	9.97e-05	0.000133485	0.000145747	0.000325699	0.000174571	0.000109934	0.00012761	0.000291703	0.000179829	0.00030844	0.000342054
Undecanoic acid	HMDB0000947	Fatty acids	C17715	NA	0.00241714	0.0022058	0.00292634	0.00228152	0.00264798	0.00263033	0.00285105	0.00180853	0.00188942	0.00187597	0.00284042	0.00207964	0.00237757	0.00225721	0.00319937	0.00290279	0.00207342	0.00282353
5_Dodecenoic acid	HMDB0000529	Fatty acids	NA	NA	0.00458388	0.0044701	0.00620256	0.00403768	0.00436782	0.00670715	0.00368314	0.00266386	0.00297235	0.00297786	0.00362491	0.00383147	0.00388332	0.00342431	0.00679839	0.00405061	0.00335418	0.00530991
Dodecanoic acid	HMDB0000638	Fatty acids	C02679	Fatty acid biosynthesis; Prodigiosin biosynthesis; Metabolic pathways; Biosynthesis of antibiotics	0.0113348	0.0195294	0.0242279	0.0146479	0.025082	0.0296417	0.00603649	0.00455747	0.00542091	0.00825429	0.00556754	0.00444498	0.0128172	0.0110148	0.0143676	0.0157056	0.0102762	0.0235434
12_Tridecenoic acid	NA	Fatty acids	NA	NA	0.00207736	0.00208011	0.00224285	0.00159157	0.00255406	0.00182786	0.00236623	0.00147301	0.00197635	0.00155254	0.00281558	0.00243675	0.00163655	0.00211588	0.00249487	0.00162427	0.00224411	0.00187516
Tridecanoic acid	HMDB0000910	Fatty acids	C17076	NA	0.00508548	0.00487422	0.00433671	0.00541139	0.00673134	0.00520083	0.00608719	0.00416123	0.00491614	0.00354269	0.00533144	0.00619484	0.00582248	0.0057151	0.00474134	0.00578929	0.00440425	0.00548358
Myristoleic acid	HMDB0002000	Fatty acids	C08322	NA	0.0177709	0.0176331	0.01835	0.0190401	0.0197012	0.0325827	0.00459105	0.00491694	0.00476532	0.00643895	0.00458686	0.00563706	0.0187432	0.0144317	0.0125144	0.0135876	0.0132418	0.0210994
Myristelaidic acid	NA	Fatty acids	NA	NA	0.00196242	0.000668385	0.00113014	0.000918827	0.000789861	0.000980519	0.000423202	0.000575655	0.000178508	0.0002845	0.000208105	0.000319584	0.00124315	0.00072723	0.00165134	0.00060726	0.000593122	0.000839774
Ricinoleic acid	HMDB0034297	Fatty acids	C08365	NA	0.00220343	0.00211459	0.00177485	0.00328284	0.00330958	0.00451587	0.00324251	0.00105762	0.00164703	0.00142636	0.000759061	0.00102105	0.00543767	0.00366525	0.00132356	0.00512825	0.00262447	0.00188215
Lithocholic acid	HMDB0000761	Bile acids	C03990	Secondary bile acid biosynthesis; Bile secretion	0.000147977	8.07e-05	0.000244865	7.32e-05	0.000133223	0.000158136	0.000256616	6.28e-05	0.000218026	0.000177642	0.000240241	0.000282494	0.000144647	0.000149228	0.000209695	0.000106095	3.38e-06	0.000298334
Myristic acid	HMDB0000806	Fatty acids	C06424	Fatty acid biosynthesis; Metabolic pathways	0.0241575	0.0347789	0.0514492	0.0405514	0.0529321	0.0536149	0.0332302	0.0270746	0.0195776	0.0285993	0.0243152	0.0515759	0.0476923	0.0507993	0.0429129	0.0550629	0.05134	0.0754055
9_Pentadecenoic acid	HMDB0029765	Fatty acids	NA	NA	0.0030254	0.00310911	0.00430592	0.00394595	0.00404762	0.00521656	0.00177543	0.00153663	0.00165441	0.00185498	0.00176806	0.00246256	0.00401207	0.00385134	0.0033238	0.00285127	0.00306164	0.00544074
Pentadecanoic acid	HMDB0000826	Fatty acids	C16537	NA	0.0576279	0.0580205	0.0818887	0.0911763	0.0935764	0.0870106	0.0539787	0.0470541	0.0346385	0.0409641	0.0681153	0.0892802	0.0556048	0.0845461	0.0756535	0.0585206	0.0680554	0.110105
Palmitoleic acid	HMDB0003229	Fatty acids	C08362	Fatty acid biosynthesis	3.30211	3.40273	3.8877	3.60136	3.70684	4.34799	1.95399	2.05035	2.18896	2.2769	2.39732	3.00689	3.07982	3.14112	3.15026	2.61823	3.0833	4.26735
10Z_Heptadecenoic acid	HMDB0060038	Fatty acids	NA	NA	0.244638	0.229313	0.347315	0.249267	0.299306	0.297895	0.230039	0.175463	0.225273	0.199762	0.307393	0.327447	0.201049	0.268231	0.326672	0.208965	0.239182	0.354809
10_Trans_Heptadecenoic acid	NA	Fatty acids	NA	NA	0.346906	0.32511	0.492789	0.352879	0.424421	0.425744	0.0248203	0.248203	0.318983	0.282964	0.435414	0.464245	0.284727	0.380401	0.463349	0.296193	0.339231	0.505966
Alpha_Linolenic acid	HMDB0001388	Fatty acids	C06427	Alpha Linolenic Acid and Linoleic Acid Metabolism	2.10439	2.18677	2.62621	3.03485	3.36622	3.01659	2.5146	1.60685	1.81245	1.63904	1.649	1.83541	3.51584	3.12643	1.77328	2.75703	2.87076	2.72247
Gamma_Linolenic acid	NA	Fatty acids	NA	NA	4.00046	3.06852	4.12155	4.09978	3.65332	4.35776	3.6773	2.47769	2.98231	2.44295	2.7028	2.89807	4.94427	4.44897	3.43762	3.29353	3.81431	3.22147
10,13 Nonadecadienoic Acid	NA	Fatty acids	NA	NA	0.0171603	0.0116882	0.0144476	0.0126626	0.0152555	0.0132838	0.0171619	0.0167336	0.0142124	0.0128081	0.0194405	0.0181043	0.0117728	0.0200556	0.0255074	0.0139925	0.0123969	0.0161217
Eicosapentaenoic acid EPA	HMDB0001999	Fatty acids	C06428	Biosynthesis of unsaturated fatty acids	0.933623	0.308259	0.2871	0.42709	0.521844	0.402651	0.543299	0.271378	0.349307	0.220956	0.277586	0.29498	0.568539	0.480686	0.375996	0.423194	0.386174	0.233161
Arachidonic acid	HMDB0001043	Fatty acids	C00219	Arachidonic acid metabolism; Linoleic acid metabolism; Biosynthesis of unsaturated fatty acids; Metabolic pathways; Ferroptosis; Necroptosis; Vascular smooth muscle contraction; Platelet activation; Fc epsilon RI signaling pathway; Fc gamma R-mediated phagocytosis; Retrograde endocannabinoid signaling; Serotonergic synapse; Long-term depression; Phototransduction - fly; Inflammatory mediator regu…	2.30726	0.999585	0.913474	1.239	1.13716	1.11766	2.25469	1.64385	1.51554	1.11465	1.61651	2.16195	1.21641	1.40121	1.60538	0.890227	1.00741	1.43434
8,11,14_Eicosatrienoic acid	HMDB0002925	Fatty acids	C03242	Linoleic acid metabolism; Biosynthesis of unsaturated fatty acids; Metabolic pathways	0.417913	0.274845	0.321478	0.308432	0.343592	0.318377	0.52369	0.365386	0.428725	0.299116	0.549075	0.68428	0.314276	0.306693	0.54608	0.2863	0.283566	0.330261
Docosahexaenoic acid DHA	HMDB0002183	Fatty acids	C06429	Biosynthesis of unsaturated fatty acids	0.675037	0.439352	0.389485	0.576799	0.479176	0.545273	0.536474	0.425611	0.3934	0.311154	0.337097	0.462061	0.638287	0.640561	0.518811	0.411665	0.445096	0.429364
Docosapentaenoic acid DPA	HMDB0006528	Fatty acids	C16513	Biosynthesis of unsaturated fatty acids	0.804097	0.382907	0.340331	0.433017	0.442114	0.334044	0.744318	0.587837	0.525882	0.377534	0.678576	0.527222	0.590307	0.477875	0.682726	0.342462	0.351574	0.313121
Docosapentaenoic acid 22n_6	HMDB0001976	Fatty acids	NA	Alpha Linolenic Acid and Linoleic Acid Metabolism	0.17344	0.0832081	0.0799539	0.0865877	0.107051	0.068102	0.0891986	0.0549332	0.0617503	0.0497406	0.0664461	0.0663411	0.102579	0.0832613	0.144502	0.0619978	0.0751	0.0720622
Adrenic acid	HMDB0002226	Fatty acids	C16527	Biosynthesis of unsaturated fatty acids; Ferroptosis	0.464217	0.137387	0.13736	0.151623	0.189835	0.114826	0.308498	0.159477	0.142554	0.132938	0.176244	0.183337	0.130019	0.130069	0.400522	0.0989455	0.0852481	0.137565
Succinic acid	HMDB0000254	Organic acids	C00042	Citrate cycle (TCA cycle); Oxidative phosphorylation; Alanine, aspartate and glutamate metabolism; Lysine degradation; Tyrosine metabolism; Phenylalanine metabolism; Chlorocyclohexane and chlorobenzene degradation; Pyruvate metabolism; Glyoxylate and dicarboxylate metabolism; Propanoate metabolism; Butanoate metabolism; Carbon fixation pathways in prokaryotes; Nicotinate and nicotinamide metaboli…	0.00136252	0.0011272	0.00179611	0.00156692	0.00151639	0.00154466	0.00217854	0.00149622	0.00121719	0.00163432	0.00194607	0.00197385	0.00119727	0.00116247	0.00233027	0.00165967	0.00157711	0.00145751
Citramalic acid	HMDB0000426	Organic acids	C00815	NA	0.000172436	6.63e-05	0.000164819	0.000193746	0.000195022	7e-05	0.000223075	6.53e-05	8.46e-05	0.000162966	0.000185115	8.46e-05	4.98e-05	0.000114963	0.000241343	9.66e-05	0.000234635	0.000191445
Oleic acid	HMDB0000207	Fatty acids	C00712	Fatty acid biosynthesis; Cutin, suberine and wax biosynthesis; Biosynthesis of unsaturated fatty acids; Biosynthesis of plant secondary metabolites; Longevity regulating pathway - worm	30.4721	29.4766	40.7598	36.3107	36.8728	27.7437	42.8505	31.0808	36.4024	31.3054	49.1042	50.2035	24.6664	30.6269	43.9685	27.2906	28.6634	32.7751
Nonadeca_10Z_enoic acid	HMDB0013622	Fatty acids	NA	NA	0.0732927	0.0505761	0.0839812	0.0564552	0.0840614	0.0508512	0.0685127	0.044488	0.049394	0.0403322	0.0762959	0.0654366	0.0303767	0.0590262	0.114545	0.0509514	0.0393292	0.0570374
7_TRANS_Nonadecenoic acid	NA	Fatty acids	NA	NA	0.0203692	0.017818	0.022655	0.00497286	0.00986462	0.0118712	0.0464353	0.0223709	0.0157364	0.00862021	0.0228264	0.0327267	0.00991957	0.0104525	0.00785741	0.0223684	0.00638974	0.0171847
Nonadecanoic acid	HMDB0000772	Fatty acids	C16535	NA	0.296042	0.256479	0.393509	3.63e-05	0.015645	0.00437383	0.347756	0.000362911	0.00503401	3.63e-05	0.372231	0.365479	0.246415	0.23697	0.0576569	0.24296	0.00630202	0.285245
Eicosadienoic acid	HMDB0005060	Fatty acids	C16525	Biosynthesis of unsaturated fatty acids	2.21318	1.39085	1.84016	1.62943	1.70995	1.11501	1.94918	1.13607	1.1889	0.970167	1.60365	1.72916	0.819404	1.0574	2.78609	1.06625	0.809302	1.11395
11_cis_Eicosenoic acid	HMDB0002231	Fatty acids	C16526	Biosynthesis of unsaturated fatty acids	0.858147	0.617615	1.01371	0.823289	0.988426	0.550166	1.04387	0.560812	0.60439	0.516811	0.68451	0.763631	0.472228	0.688137	1.29158	0.568402	0.366415	0.727284
13,16,19_docosatrienoic acid	HMDB0002823	Fatty acids	NA	NA	0.107193	0.0284351	0.0198684	0.0298965	0.072769	0.0603506	0.125823	0.0469089	0.0606705	0.0850098	0.0209854	0.0309289	0.0968583	0.0765157	0.0719406	0.0515467	0.0587466	0.0683853
Carnitine	HMDB0000062	Carnitines	C00318	Beta Oxidation of Very Long Chain Fatty Acids	0.0585655	0.0360012	0.026181	0.0348279	0.0501376	0.058813	0.0688078	0.0272499	0.0343446	0.0708968	0.0427401	0.0445803	0.0504413	0.0489194	0.0455216	0.0297666	0.0544402	0.0540231
L-Acetylcarnitine	HMDB0000201	Carnitines	NA	NA	0.0684648	0.0372293	0.0267839	0.0263716	0.0587001	0.0770127	0.0526096	0.0165537	0.0601047	0.0690147	0.0410326	0.0508091	0.0241437	0.0314826	0.0350373	0.0358871	0.0260113	0.0694464
Propionylcarnitine	HMDB0000824	Carnitines	C03017	Oxidation of Branched Chain Fatty Acids	0.00163967	0.00156589	0.00169514	0.00157868	0.00180476	0.00166348	0.00163176	0.00109459	0.00197999	0.00286803	0.0020537	0.0019951	0.00107489	0.00142624	0.0015925	0.00162533	0.00126917	0.0021286
Butyrylcarnitine	HMDB0002013	Carnitines	C02862	NA	0.00269048	0.00205273	0.00282971	0.00234257	0.00281839	0.00218643	0.00238825	0.00167232	0.00254179	0.00313304	0.00297156	0.00267409	0.00173797	0.00201541	0.00232782	0.00210062	0.00179581	0.00295268
3-Hydroxylisovalerylcarnitine	HMDB0062555	Carnitines	NA	NA	0.00100332	0.000705156	0.00090502	0.000809865	0.000949831	0.00088256	0.00139816	0.000676239	0.00089169	0.000992069	0.00100222	0.00105148	0.000818705	0.000906475	0.00102216	0.000700475	0.000837258	0.000927769
Octanoylcarnitine	HMDB0000791	Carnitines	C02838	NA	1.41e-05	6.97e-06	3.12e-06	2.22e-06	4.79e-06	1.34e-05	3.65e-06	2.02e-06	5.95e-06	1.41e-05	2.35e-06	4.98e-06	1.18e-05	6.84e-06	2.52e-06	6.51e-06	4.57e-06	1.17e-05
Decanoylcarnitine	HMDB0000651	Carnitines	NA	NA	8.47e-06	7.3e-06	9.92e-07	3.15e-06	1.22e-05	1.5e-05	3.73e-06	3.34e-06	1.65e-06	8.43e-06	2.63e-06	1.23e-05	6.97e-06	7.69e-06	4.93e-06	3e-06	3.25e-06	1.02e-05
Palmitoylcarnitine	HMDB0000222	Carnitines	C02990	Fatty acid Metabolism	0.0282085	0.00853888	0.0028666	0.0068497	0.00770445	0.00184314	0.00664858	0.0178637	0.0085177	0.0168586	0.0083233	0.0177936	0.0062205	0.00878364	0.0105642	0.00218083	0.0021769	0.0112555
Arachidonylcarnitine	HMDB0006455	Carnitines	NA	NA	0.0407484	0.00979708	0.206526	0.00716003	0.0212009	0.0320539	1.30449	0.0241121	0.0042837	0.00895991	0.00217969	0.00706075	0.00177528	0.0086068	0.0133144	0.204783	0.00151184	0.0349386
Palmitic acid	HMDB0000220	Fatty acids	C00249	Fatty acid biosynthesis; Fatty acid elongation; Fatty acid degradation; Cutin, suberine and wax biosynthesis; Biosynthesis of unsaturated fatty acids; Biosynthesis of plant secondary metabolites; Metabolic pathways; Fatty acid metabolism	5.21283	3.24954	5.69463	4.46077	6.53138	4.52477	7.6751	4.85772	5.27651	4.47508	6.72814	5.82954	6.89044	6.30112	5.93284	4.20736	4.39395	6.48656
Stearic acid	HMDB0000827	Fatty acids	C01530	Fatty acid biosynthesis; Biosynthesis of unsaturated fatty acids; Biosynthesis of plant secondary metabolites; Phototransduction - fly	2.29585	1.49855	1.42308	1.98337	2.20448	1.46151	4.90045	2.84983	2.57084	2.01577	2.73497	2.68256	2.76061	2.63141	2.56641	1.88338	1.92693	2.06936

## Sheet: Table S4
Table S4: Bile acid profile in the cecal contant (nmol/L)
Bile acid	LL						LKO
TwMCA	3.9192	6.2734	5.9185	3.2404	4.7142	3.0827	4.1461	3.8395	3.9632	5.9307	3.4335	4.9992
TaMCA	0.3097	0.4878	0.5555	0.3389	0.374	0.2744	0.657	0.4137	0.6005	0.8115	0.6879	0.8971
TbMCA	2.513	4.3536	3.6808	2.1336	1.9503	2.3746	2.267	3.3166	2.6849	2.1023	2.669	3.2914
TCA	2.6777	5.1345	4.2966	2.4703	1.3781	2.0138	3.3177	3.6892	3.7523	5.8645	4.6401	3.6268
TUDCA	0.0458	0.0992	0.1516	0.0256	0.0183	0.0179	0.1499	0.1621	0.2199	0.2089	0.2633	0.0495
THDCA	0.051	0.4728	0.0165	0.0454	0.0848	0.0293	0.0862	0.0996	0.0511	0.019	0.1663	0.098
TDCA	0.1818	0.2071	0.0997	0.0562	0.9854	0.0837	0.2	0.1661	0.1018	0.1928	0.2702	0.1746
UCA	1.6434	0.2907	0.2049	0.6406	1.1076	0.6383	2.6804	1.76	2.6506	2.0236	5.278	2.9496
wMCA	193.062	109.004	152.888	81.9717	140.752	168.47	486.837	391.512	377.813	325.648	162.094	497.865
bCA	0.0846	0.1462	0.1934	0.0222	0.1095	0.0063	0.7101	1.1511	0.0828	0.3855	1.458	0.7576
aMCA	27.0623	21.1041	17.8966	23.1966	29.9785	18.3294	228.256	154.876	124.575	166.79	86.909	199.555
bMCA	73.2252	42.351	40.0108	56.658	21.4366	92.1203	244.885	277.871	136.345	147.138	123.306	115.59
HCA	2.5823	2.0804	2.8144	0.5831	2.4462	0.7564	12.7981	5.3055	7.3757	12.4263	2.6899	16.8119
AlloCA	0.6579	1.1246	0.8157	0.7765	0.414	1.1291	1.0421	6.4998	0.6935	3.4565	1.9246	1.0194
CA	5.7127	5.8687	6.7227	2.9183	7.651	4.6345	18.5014	23.7072	9.1112	14.5432	15.3532	22.0273
NorCA	0.1398	0.245	0.103	0.0543	0.1152	0.05	0.092	0.4746	0.336	0.4442	0.166	0.1853
GDCA	0.092	0.0114	0.0229	0.0054	0.441	7e-05	0.1533	0.2004	0.2249	0.013	0.1432	0.3873
muroCA	7.0138	8.6656	3.548	11.7679	9.8135	7.0449	38.57	39.514	36.5066	24.9358	21.6089	22.8107
bUDCA	2.0001	1.0212	1.9373	0.5479	0.6294	0.9341	7.8227	3.6651	4.6581	4.2441	4.1296	5.5833
bHDCA	7.4635	3.1427	1.7609	6.5962	10.3341	3.5394	16.0286	7.6617	13.2247	11.5694	6.4581	18.6366
UDCA	0.3086	0.6821	0.229	0.1329	0.2181	0.2854	15.5637	7.3271	1.8623	6.9506	9.4058	4.2777
HDCA	27.1856	18.9844	5.8647	17.788	28.4877	10.353	60.9748	42.394	59.0426	40.9891	35.9423	59.0681
bDCA	33.6208	11.3882	8.8421	10.8674	36.6543	10.7797	37.6418	27.7186	29.6508	37.5416	23.0385	37.7637
CDCA	3.5709	4.4674	1.2988	1.5137	2.2718	1.4249	7.981	10.5805	3.347	6.7857	9.0623	6.4331
DCA	373.043	199.547	57.4756	160.794	512.554	83.0201	488.717	381.135	331.02	384.399	335.958	474.279
NorDCA	0.069	0.0377	5e-05	0.0005	0.0161	0.008	0.2203	0.0745	0.6591	0.0111	0.2669	0.471
isoLCA	7.392	5.037	2.0022	2.0185	5.2294	1.9507	16.8822	9.0247	11.2556	9.7201	7.5954	16.6877
LCA	42.7012	35.7688	10.4195	12.5369	28.5921	11.7745	100.668	66.0197	62.9266	54.7068	58.6979	96.8802
dehydroLCA	5.5903	6.7605	2.2625	2.498	4.3682	3.376	22.0834	12.9773	13.6742	7.3558	13.0813	30.4967
6-KetoLCA	4.7542	6.4351	3.6137	6.7887	6.9907	3.5801	17.8741	13.6245	11.696	9.4451	13.4812	14.9201
7-KetoLCA	0.227	0.7015	0.1243	0.0905	0.149	0.1915	1.0751	1.4787	0.3698	0.6211	1.4851	0.5302
12-KetoLCA	19.9832	27.0248	5.8896	11.0259	14.0929	13.7866	15.7736	28.2601	25.8645	31.2826	17.5031	45.1723
apoCA	13.525	6.9761	6.6412	14.698	9.9346	4.8893	10.0787	4.173	4.9422	3.5784	6.3086	3.7357
7,12-DiketoLCA	0.309	0.3202	0.2369	0.2479	0.4665	0.3312	0.4417	0.7904	0.5739	0.3469	0.5686	1.1075
6,7-DiketoLCA	0.2425	0.1861	0.172	0.1678	0.1404	0.1871	0.117	0.2578	0.1216	0.1861	0.0929	0.2081
DHCA	0.0539	0.0679	0.0532	0.0443	0.1105	0.0379	0.0593	0.0554	0.1339	0.0277	0.1073	0.1302
7-DHCA	5.8019	2.5643	2.519	3.9938	6.8967	3.568	7.8231	17.3665	6.6256	3.6703	11.2297	13.1963
12-DHCA	7.4054	3.4599	6.5613	6.6185	7.1037	5.4578	15.4595	20.9098	16.7164	9.5786	15.0951	21.5357
3-DHCA	1.4374	1.0719	1.17	0.5669	1.2821	1.0477	3.0624	4.2864	2.3166	2.3197	4.9458	5.3177
CDCA-3Gln	0.0088	0.0069	0.0079	0.0533	0.0443	0.0154	0.0459	0.0119	0.0459	0.0212	0.0386	0.0603

## Sheet: Table S5
Table S5: SCFAs in the cecal content (unit: nmol/g)
Metabolite	Class	HMDB	KEGG	LL						LKO
Acetic acid	SCFAs	HMDB0000042	C00033	37469.6	50887.2	14739.8	32871.2	33696.6	39687.3	53336.7	66377.8	48346.3	43286.6	40713.8	43529.4
Propionic acid	SCFAs	HMDB0000237	C00163	8974.31	10424.3	5183.52	8449.27	7359.13	8591.31	13556	18878.9	13620.6	11313.1	10792.4	11983.2
Isobutyric acid	SCFAs	HMDB0001873	C02632	784.229	959.641	386.436	694.019	971.357	1377.41	1156.06	1286.34	908.275	813.497	1089.25	972.883
Butyric acid	SCFAs	HMDB0000039	C00246	18825.3	24016.8	3377.88	15030.8	14734	19669.4	17556.2	17838.4	9521.89	8963.47	15769.6	14304.5
Ethylmethylacetic acid	SCFAs	HMDB0002176	C18319	157.832	168.328	170.775	169.345	268.768	434.643	308.934	309.414	242.77	169.512	290.295	244.643
Isovaleric acid	SCFAs	HMDB0000718	C08262	242.366	306.164	278.651	282.457	472.567	621.284	348.42	409.531	290.697	270.438	419.325	310.779
Valeric acid	SCFAs	HMDB0000892	C00803	1732.33	1465.09	425.049	1139.17	1842.26	2051.58	1904.75	2409.7	1564.48	1398.99	2014.17	1676.35
2-Methylpentanoic acid	SCFAs	HMDB0031580	NA	1.3293	1.1441	1.1503	1.2607	1.7577	1.2253	1.0915	1.1677	1.3718	1.519	0.9693	0.786
Isocaproic acid	SCFAs	HMDB0000689	NA	0.04707	0.04707	0.04707	0.04707	0.04707	1.2747	24.7365	14.079	5.0971	0.04707	5.5801	8.4674
Hexanoic acid	SCFAs	HMDB0000535	C01585	38.9498	38.6397	38.5465	36.3611	41.0604	30.7194	28.4	27.1583	21.82	24.6446	22.3037	26.7558
Lactic acid	Organic Acids	HMDB0000190	C00186	1796.07	962.317	3010.12	698.05	325.121	87.9731	2226.79	1037.67	578.79	372.568	1433.53	7484.53
Malonic acid	Organic Acids	HMDB0000691	C00383	11.6073	9.7348	3.8015	10.4083	10.5628	20.5435	14.0355	23.647	58.9008	33.856	7.7567	25.8097
Succinic acid	Organic Acids	HMDB0000254	C00042	468.679	4997.99	433.424	1470.95	325.457	443.965	176.504	512.21	801.055	280.96	228.402	286.794
Glutaric acid	Organic Acids	HMDB0000661	C00489	74.1286	144.82	20.033	53.631	101.733	62.734	35.9707	87.3694	61.8666	51.9867	44.762	57.1837

## Sheet: Table S6
Table S6 : Primers used for mouse genotyping and real-time qPCR.
Target	Primer	Sequence (5’-3’)	Purpose
GHR-Flox	GHR-S6	CATTCTTTTCTGGGATGCTAT	Genotyping
	GHR-R2	CGGACATTGCATCTGTGATT
Albumin-Cre	Alb-cre-F	TAGGAACCAATGAAATGCGAGGT
	Alb-cre-R	AACCAGCGTTTTCGTTCTGC
Adipoq-cre	Adipoq-cre-F	GGATGTGCCATGTGAGTCTG
	Adipoq-cre-R	ACGGACAGAAGCATTTTCCA
Gapdh	Gapdh-RT-F	GGGCTGGCATTGCTCTCAATG
	Gapdh-RT-R	CATGTAGGCCATGAGGTCCAC
Cyp7a1	Cyp7a1-RT-F	AGCAACTAAACAACCTGCCAGTACTA	Real-time qPCR for mouse
	Cyp7a1-RT-R	GTCCGGATATTCAAGGATGCA
Cyp8b1	Cyp8b1-RT-F	GGCTGGCTTCCTGAGCTTATT
	Cyp8b1-RT-R	ACTTCCTGAACAGCTCATCGG
Cdo	Cdo-RT-F	GGGGACGAAGTCAACGTGG
	Cdo-RT-R	ACCCCAGCACAGAATCATCAG
Bacs	Bacs-RT-F	ACCCTGGATCAGCTCCTGGAT
	Bacs-RT-R	GTTCTCAGCTAGCAGCTTGG
Bat	Bat-RT-F	GGAAACCTGTTAGTTCTCAGGC
	Bat-RT-R	GTGGACCCCCATATAGTCTCC
Bsep	Bsep-RT-F	CTGCCAAGGATGCTAATGCA
	Bsep-RT-R	CGATGGCTACCCTTTGCTTCT
Ntcp	Ntcp-RT-F	ATGACCACCTGCTCCAGCTT
	Ntcp-RT-R	GCCTTTGTAGGGCACCTTGT
Oatp1	Oatp1-RT-F	CAGTCTTACGAGTGTGCTCCAGAT
	Oatp1-RT-R	ATGAGGAATACTGCCTCTGAAGTG
Ostb	Ostb-RT-F	GATGCGGCTCCTTGGAATTA
	Ostb-RT-R	GGAGGAACATGCTTGTCATGAC
Ibat	Ibat-RT-F	ACCACTTGCTCCACACTGCTT
	Ibat-RT-R	CGTTCCTGAGTCAACCCACAT
Ibabp	Ibabp-RT-F	CAGGAGACGTGATTGAAAGGG
	Ibabp-RT-R	GCCCCCAGAGTAAGACTGGG
Fxr	Fxr-RT-F	TCCAGGGTTTCAGACACTGG
	Fxr-RT-R	GCCGAACGAAGAAACATGG
Shp	Shp-RT-F	CGATCCTCTTCAACCCAGATG
	Shp-RT-R	AGGGCTCCAAGACTTCACACA
MafG	Mafg-RT-F	GACCCCCAATAAAGGAAACAA
	Mafg-RT-R	TCAACTCTCGCACCGACA
GAPDH	hGAPDH-F	CCACTCCTCCACCTTTG	Real-time qPCR for HepG2
	hGAPDH-R	CACCACCCTGTTGCTGT
CYP8B1	hCYP8B1-F	AAACGGGTGAACCACCTCTAGA
	hCYP8B1-R	AACTCAAGAGGATTGGCACCA
